# Supplementary material for: Xiaoyao San alleviates emotional distress - induced TNBC growth through augmenting intratumoral CD8+T cell infiltration mediated by Rela/NF-kB-Cxcl9 axis
Source: Front Immunol. 2026 Feb 5;17:1762492. doi: 10.3389/fimmu.2026.1762492 (PMC12916637; doi:10.3389/fimmu.2026.1762492)
Supplement: Supplementary Table 1 — The component of UPLC-Q-Orbitrap-MS analysis. [file Table1.xlsx]

## Sheet: Sheet2
Table S1. The component of UPLC-Q-Orbitrap-MS analysis
Name	Formula	CAS_num	Annotation MW	Calc. MW 分子量	RT [min]
postive-ion
Phenylacetylene	C8 H6	536-74-3	102.047	102.047	2.324
Choline	C5 H13 N O	62-49-7	103.1	103.1	0.793
3-Hydroxy-2-methylpyridine	C6 H7 N O	1121-25-1	109.053	109.053	1.167
trans,trans-2,4-Heptadienal	C7 H10 O	4313-03-5	110.073	110.073	5.212
Pyrrole-2-carboxylic acid	C5 H5 N O2	634-97-9	111.032	111.032	5.424
Cytosine 胞嘧啶	C4 H5 N3 O	71-30-7	111.043	111.043	1.149
Uracil	C4 H4 N2 O2	66-22-8	112.027	112.027	1.18
2-Pyrrolidinecarboxylic acid	C5 H9 N O2	4305-67-3	115.063	115.063	0.841
Indole	C8 H7 N	120-72-9	117.058	117.058	6.29
4-Ethynylaniline	C8 H7 N	14235-81-5	117.058	117.058	4.612
Betaine	C5 H11 N O2	107-43-7	117.079	117.079	0.825
Acetophenone	C8 H8 O	98-86-2	120.058	120.057	1.338
Benzoic acid	C7 H6 O2	65-85-0	122.037	122.037	6.194
p-Hydroxybenzaldehyde 对羟基安息香醛	C7 H6 O2	123-08-0	122.037	122.037	1.238
5-Hydroxymethylfurfural	C6 H6 O3	67-47-0	126.032	126.032	2.696
Thymine	C5 H6 N2 O2	65-71-4	126.043	126.043	2.166
L-Pyroglutamic acid	C5 H7 N O3	98-79-3	129.043	129.042	1.178
D-(+)-Pipecolinic acid	C6 H11 N O2	1723-00-8	129.079	129.079	0.881
N-(2-AMINOETHYL)ETHYLENEUREA	C5 H11 N3 O	6281-42-1	129.09	129.09	1.154
L-Leucine	C6 H13 N O2	61-90-5	131.095	131.094	1.396
Cinnamaldehyde	C9 H8 O	104-55-2	132.058	132.057	7.479
2,4-Dimethylbenzaldehyde	C9 H10 O	15764-16-6	134.073	134.073	6.939
Adenine	C5 H5 N5	73-24-5	135.054	135.054	1.146
Hypoxanthine	C5 H4 N4 O	68-94-0	136.039	136.038	1.326
4-Methoxybenzaldehyde	C8 H8 O2	123-11-5	136.052	136.052	12.878
Trigonelline HCl	C7 H7 N O2	6138-41-6	137.048	137.047	0.833
Protocatechualdehyde	C7 H6 O3	139-85-5	138.032	138.031	5.113
6-Hydroxypicolinic acid	C6 H5 N O3	19621-92-2	139.027	139.027	1.17
Gaboxadol	C6 H8 N2 O2	64603-91-4	140.059	140.058	1.166
Kojic acid	C6 H6 O4	501-30-4	142.027	142.026	4.225
4-Methyl-5-thiazoleethanol	C6 H9 N O S	137-00-8	143.04	143.04	1.765
2-Naphthylamine	C10 H9 N	91-59-8	143.073	143.073	5.523
Stachydrine 水苏碱	C7 H13 N O2	471-87-4	143.095	143.094	1.161
1-Naphthol	C10 H8 O	90-15-3	144.058	144.057	11.316
4-Indolecarbaldehyde	C9 H7 N O	1074-86-6	145.053	145.052	4.617
Coumarin	C9 H6 O2	91-64-5	146.037	146.036	10.656
L-Glutamic acid	C5 H9 N O4	56-86-0	147.053	147.053	0.829
Cinnamic acid	C9 H8 O2	140-10-3	148.052	148.052	7.564
N-(2,4-Dimethylphenyl)formamide	C9 H11 N O	60397-77-5	149.084	149.084	1.638
3-Phenylpropanoic acid	C9 H10 O2	501-52-0	150.068	150.068	6.29
4'-Methoxyacetophenone	C9 H10 O2	100-06-1	150.068	150.068	13.631
Ethyl benzoate	C9 H10 O2	93-89-0	150.068	150.068	5.784
Guanine	C5 H5 N5 O	73-40-5	151.049	151.049	0.877
2-Hydroxy-4-methoxybenzaldehyde	C8 H8 O3	673-22-3	152.047	152.047	6.708
Camphor 樟脑	C10 H16 O	76-22-2	152.12	152.12	11.397
L-Histidine	C6 H9 N3 O2	4998-57-6	155.069	155.069	0.813
Arecoline	C8 H13 N O2	63-75-2	155.095	155.094	4.696
1,5-Isoquinolinediol	C9 H7 N O2	5154-02-9	161.048	161.047	5.484
3-(2-Hydroxyethyl)indole	C10 H11 N O	526-55-6	161.084	161.084	8.166
7-Hydroxycoumarine	C9 H6 O3	93-35-6	162.032	162.031	5.294
5-Hydroxy-1-tetralone	C10 H10 O2	28315-93-7	162.068	162.068	11.807
Valerophenone	C11 H14 O	1009-14-9	162.104	162.104	10.241
Anabasine	C10 H14 N2	13078-04-1	162.116	162.115	1.2
p-Coumaric acid	C9 H8 O3	501-98-4	164.047	164.047	1.237
3-(2,6-Dioxocyclohexyl)propanenitrile	C9 H11 N O2	1874-85-7	165.079	165.079	5.87
L-Phenylalanine	C9 H11 N O2	150-30-1	165.079	165.079	2.327
Perillartine	C10 H15 N O	30950-27-7	165.115	165.115	1.545
Norharman	C11 H8 N2	244-63-3	168.069	168.068	5.933
Pyridoxamine	C8 H12 N2 O2	85-87-0	168.09	168.09	2.199
Pyridoxine	C8 H11 N O3	65-23-6	169.074	169.074	3.116
DL-Arginine	C6 H14 N4 O2	7200-25-1	174.112	174.111	0.802
Ferulaldehyde	C10 H10 O3	20649-42-7	178.063	178.062	6.29
3-Methoxycinnamic acid	C10 H10 O3	6099-04-3	178.063	178.063	6.935
4-Methoxycinnamic acid	C10 H10 O3	943-89-5	178.063	178.063	3.217
Caffeic acid	C9 H8 O4	331-39-5	180.042	180.042	7.565
3-Butylidenephthalide 丁烯基苯酞	C12 H12 O2	72917-31-8	188.084	188.083	10.656
Glycyl-L-leucine	C8 H16 N2 O3	869-19-2	188.116	188.116	3.247
Ligustilide 藁本内酯	C12 H14 O2	4431-01-0	190.099	190.099	10.727
4-Methyl-6,7-dihydroxycoumarin	C10 H8 O4	529-84-0	192.042	192.042	8.529
Scopoletin	C10 H8 O4	92-61-5	192.042	192.042	7.023
Senkyunolide A	C12 H16 O2	63038-10-8	192.115	192.115	11.9
Butyl 4-aminobenzoate	C11 H15 N O2	94-25-7	193.11	193.11	8.586
Cantharidin 斑蝥素	C10 H12 O4	56-25-7	196.074	196.073	7.479
Xanthoxyline 花椒油素	C10 H12 O4	90-24-4	196.074	196.073	6.085
3-(1-hydroxyethyl)-2,3,6,7,8,8a-hexahydropyrrolo[1,2-a]pyrazine-1,4-dione	C9 H14 N2 O3	NA	198.1	198.1	1.909
2-AMINO-3-(2-CHLORO-PHENYL)-PROPIONIC ACID	C9 H10 Cl N O2	14091-11-3	199.04	199.04	4.595
L-Tryptophan	C11 H12 N2 O2	73-22-3	204.09	204.089	4.621
Indole-3-lactic acid	C11 H11 N O3	101312-07-6	205.074	205.073	3.197
5-Methoxyindoleacetic acid	C11 H11 N O3	3471-31-6	205.074	205.073	6.897
Scoparone	C11 H10 O4	120-08-1	206.058	206.057	10.872
Isoeugenol acetate 异丁香酚乙酸酯	C12 H14 O3	93-29-8	206.094	206.094	10.655
Fraxetin	C10 H8 O5	574-84-5	208.037	208.037	6.238
Cyclo(leucylprolyl)	C11 H18 N2 O2	5654-86-4	210.137	210.136	6.536
4-(4-Hydroxy-4-methylpentyl)cyclohex-3-ene-1-carbaldehyde	C13 H22 O2	31906-04-4	210.162	210.161	10.733
Zalcitabine	C9 H13 N3 O3	7481-89-2	211.096	211.095	1.47
2,3,4,9-Tetrahydro-1H-β-carboline-3-carboxylic acid	C12 H12 N2 O2	42438-90-4	216.09	216.089	5.523
4-(Trifluoroacetyl)benzoic acid	C9 H5 F3 O3	58808-59-6	218.019	218.019	0.801
α-Cyperone α-香附酮	C15 H22 O	NA	218.167	218.167	19.332
Ritalinic acid	C13 H17 N O2	19395-41-6	219.126	219.125	5.307
Isofraxidin	C11 H10 O5	486-21-5	222.053	222.052	7.153
Pogostone	C12 H16 O4	23800-56-8	224.105	224.104	8.032
1,3-Dimethyl-6-morpholino-1,2,3,4-tetrahydropyrimidine-2,4-dione	C10 H15 N3 O3	184290-21-9	225.111	225.111	3.336
N1-[4-(1,3-Oxazol-5-yl)phenyl]cyclopropane-1-carboxamide	C13 H12 N2 O2	NA	228.09	228.089	5.745
Leucylproline	C11 H20 N2 O3	6403-35-6	228.147	228.147	4.534
Prolylleucine	C11 H20 N2 O3	61596-47-2	228.147	228.147	1.399
Visnagin	C13 H10 O4	82-57-5	230.058	230.057	8.698
Dehydrocostus lactone	C15 H18 O2	477-43-0	230.131	230.13	11.807
Atractylenolide I	C15 H18 O2	73069-13-3	230.131	230.13	13.705
tert-Butyl N-[1-(aminocarbonyl)-3-methylbutyl]carbamate	C11 H22 N2 O3	96928-99-3	230.163	230.162	3.605
MPBP	C15 H21 N O	122771-83-9	231.162	231.162	11.402
Isoalantolactone 异土木香内酯	C15 H20 O2	470-17-7	232.146	232.146	13.335
Atractylenolide II	C15 H20 O2	73069-14-4	232.146	232.146	12.939
Boc-Asp-OH	C9 H15 N O6	13726-67-5	233.09	233.089	0.823
5,6,7-Trimethoxy-2H-chromen-2-one	C12 H12 O5	55085-47-7	236.068	236.068	9.369
Muscone	C16 H30 O	541-91-3	238.23	238.229	17.364
5-Methyldeoxycytidine	C10 H15 N3 O4	838-07-3	241.106	241.106	1.654
Cyclo(phenylalanyl-prolyl)	C14 H16 N2 O2	14705-60-3	244.121	244.121	6.967
Arglabin	C15 H18 O3	84692-91-1	246.126	246.125	8.775
Atractylenolide III	C15 H20 O3	73030-71-4	248.141	248.14	11.807
Parthenolide	C15 H20 O3	20554-84-1	248.141	248.141	11.253
Oxibendazole	C12 H15 N3 O3	20559-55-1	249.111	249.111	5.792
Nardosinone	C15 H22 O3	23720-80-1	250.157	250.156	4.768
Daidzein	C15 H10 O4	486-66-8	254.058	254.057	8.608
Chrysin	C15 H10 O4	480-40-0	254.058	254.057	8.135
Hexadecanamide	C16 H33 N O	629-54-9	255.256	255.255	17.089
Isoliquiritigenin	C15 H12 O4	961-29-5	256.074	256.073	6.758
Liquiritigenin	C15 H12 O4	578-86-9	256.074	256.073	8.907
Rhapontigenin	C15 H14 O4	500-65-2	258.089	258.088	10.253
(+/-)-Cannabichromeorcin	C17 H22 O2	55824-09-4	258.162	258.161	12.925
Isomeranzin 异橙皮内酯	C15 H16 O4	NA	260.105	260.104	10.946
MFCD01100837	C15 H23 N3 O	179539-07-2	261.184	261.183	4.748
Abscisic acid	C15 H20 O4	14375-45-2	264.136	264.136	4.969
Adenosine	C10 H13 N5 O4	58-61-7	267.097	267.096	1.217
Formononetin	C16 H12 O4	485-72-3	268.074	268.073	10.573
Emodin	C15 H10 O5	518-82-1	270.053	270.052	7.827
Baicalein	C15 H10 O5	491-67-8	270.053	270.052	10.179
Apigenin	C15 H10 O5	520-36-5	270.053	270.052	9.852
Medicarpin	C16 H14 O4	32383-76-9	270.089	270.088	11.18
Retrochalcone	C16 H14 O4	34221-41-5	270.089	270.088	9.775
Naringenin	C15 H12 O5	480-41-1	272.068	272.068	6.683
Naringenin chalcone	C15 H12 O5	73692-50-9	272.068	272.068	6.564
(1R,2S,3R,4R)-3-[(Cyclopentylmethyl)amino]-4-phenyl-1,2-cyclopentanediol	C17 H25 N O2	NA	275.189	275.188	11.044
6-Shogaol	C17 H24 O3	555-66-8	276.173	276.172	12.878
Tolycaine	C15 H22 N2 O3	3686-58-6	278.163	278.162	6.38
α-Linolenic acid	C18 H30 O2	463-40-1	278.225	278.224	10.225
2'-O-Methyladenosine	C11 H15 N5 O4	42173-86-4	281.112	281.112	1.624
N6-Me-Adenosine	C11 H15 N5 O4	60209-41-8	281.112	281.112	2.008
Guanosine	C10 H13 N5 O5	118-00-3	283.092	283.091	1.311
(2E)-3-(4-Hydroxyphenyl)-N-[2-(4-hydroxyphenyl)ethyl]acrylamide	C17 H17 N O3	36417-86-4	283.121	283.12	8.279
Stearamide	C18 H37 N O	124-26-5	283.288	283.287	19.167
Oroxylin A	C16 H12 O5	480-11-5	284.068	284.068	11.243
Emodin-3-methyl ether/Physcion	C16 H12 O5	521-61-9	284.068	284.068	11.47
Calycosin	C16 H12 O5	20575-57-9	284.068	284.068	9.074
kaempferol	C15 H10 O6	520-18-3	286.084	286.083	9.83
Licochalcone B	C16 H14 O5	58749-23-8	286.084	286.083	8.524
Alkannin 左旋紫草素	C16 H16 O5	517-88-4	288.1	288.099	9.338
Imazethapyr	C15 H19 N3 O3	81335-77-5	289.143	289.142	4.748
(+)-catechin	C15 H14 O6	154-23-4	290.079	290.078	4.83
9S,13R-12-Oxophytodienoic acid	C18 H28 O3	67204-66-4	292.204	292.203	13.116
8-{3-Oxo-2-[(2E)-2-penten-1-yl]-1-cyclopenten-1-yl}octanoic acid	C18 H28 O3	NA	292.204	292.203	11.552
Pramocaine	C17 H27 N O3	140-65-8	293.199	293.198	8.163
9-Oxo-10(E),12(E)-octadecadienoic acid	C18 H30 O3	54232-59-6	294.219	294.219	13.82
13(S)-HOTrE	C18 H30 O3	NA	294.219	294.219	13.583
5'-S-Methyl-5'-thioadenosine	C11 H15 N5 O3 S	2457-80-9	297.09	297.089	4.558
2-Aminooctadec-4-yne-1,3-diol	C18 H35 N O2	20256-56-8	297.267	297.266	11.155
Tridemorph	C19 H39 N O	81412-43-3	297.303	297.302	19.35
Palmitoyl ethanolamide	C18 H37 N O2	544-31-0	299.282	299.282	15.65
Diosmetin	C16 H12 O6	520-34-3	300.063	300.062	10.11
Trimethoprim impurity B	C14 H16 N4 O4	30806-86-1	304.117	304.116	5.44
NOPALINE	C11 H20 N4 O6	22350-70-5	304.138	304.137	0.81
8-Shogaol	C19 H28 O3	36700-45-5	304.204	304.203	14.2
Betaxolol	C18 H29 N O3	63659-18-7	307.215	307.214	8.899
Nadolol	C17 H27 N O4	42200-33-9	309.194	309.193	5.995
Pectolinarigenin	C17 H14 O6	520-12-7	314.079	314.078	11.708
(+/-)12(13)-DiHOME	C18 H34 O4	263399-35-5	314.246	314.245	12.145
isorhamnetin	C16 H12 O7	480-19-3	316.204	316.203	13.168
petunidin	C16 H13 CIO7	1429-30-7	317.293	317.292	11.242
paeoniflorgenone	C17H18O6	80454-42-8	318.219	318.218	9.047
α-Linolenoyl ethanolamide	C20 H35 N O2	57086-93-8	321.267	321.266	15.791
Linoleoyl Ethanolamide	C20 H37 N O2	68171-52-8	323.282	323.282	14.66
Bavachin	C20 H20 O4	19879-32-4	324.136	324.135	11.401
Glabridin	C20 H20 O4	59870-68-7	324.136	324.135	12.305
Oleoyl ethanolamide	C20 H39 N O2	111-58-0	325.298	325.297	16.279
Iristectorigenin B	C17 H14 O7	86849-77-6	330.074	330.073	9.729
Berberine	C20 H17 N O4	2086-83-1	335.116	335.115	8.574
Glabrone	C20 H16 O5	60008-02-8	336.1	336.099	12.86
Dimefuron	C15 H19 Cl N4 O3	34205-21-5	338.115	338.114	12.018
Licochalcone A	C21 H22 O4	58749-22-7	338.152	338.151	11.862
8-Prenylnaringenin	C20 H20 O5	53846-50-7	340.131	340.13	11.718
6-Demethoxytangeretin	C19 H18 O6	6601-66-7	342.11	342.109	11.296
α-Lactose	C12 H22 O11	101312-82-7	342.116	342.115	0.945
Palmatine	C21 H21 N O4	3486-67-7	351.147	351.146	8.353
Scopolin	C16 H18 O9	531-44-2	354.095	354.094	5.994
Chlorogenic acid 绿原酸	C16 H18 O9	327-97-9	354.095	354.094	5.295
(2S,3S)-3,5,7-Trihydroxy-2-(4-hydroxyphenyl)-8-(3-methyl-2-buten-1-yl)-2,3-dihydro-4H-chromen-4-one	C20 H20 O6	NA	356.126	356.125	10.957
Cubebin	C20 H20 O6	18423-69-3	356.162	356.161	12.017
Gardenin B	C19 H18 O7	2798-20-1	358.105	358.104	11.795
(+)-Pinoresinol (+)-松脂酚	C20 H22 O6	NA	358.142	358.141	9.897
(3S,5R,8R,9R,10S,14S)-3,17-dihydroxy-4,4,8,10,14-pentamethyl-2,3,5,6,7,9-hexahydro-1H-cyclopenta[a]phenanthrene-15,16-dione	C22 H30 O4	139954-00-0	358.308	358.307	19.307
5,7,3'-Trihydroxy-6,4',5'-trimethoxyflavone	C18 H16 O8	NA	360.085	360.083	9.908
Methanandamide	C23 H39 N O2	NA	361.298	361.297	18.208
Dehydrocorydaline	C22 H23 N O4	30045-16-0	365.163	365.162	8.83
Anhydroicaritin	C21 H20 O6	38226-86-7	368.126	368.125	10.757
Icaritin	C21 H20 O6	118525-40-9	368.126	368.125	11.36
Tangeretin	C20 H20 O7	481-53-8	372.121	372.12	11.821
Chrysosplenetin B	C19 H18 O8	603-56-5	374.1	374.099	11.338
N-(4-Hydroxy-3-nitrophenyl)-2-[(1-methyl-2,4,6-trioxohexahydro-5-pyrimidinyl)carbonyl]hydrazinecarboxamide	C13 H12 N6 O8	NA	380.072	380.071	0.814
(2E,2'E)-N,N'-1,4-Butanediylbis[3-(4-hydroxyphenyl)acrylamide]	C22 H24 N2 O4	NA	380.174	380.172	8.114
Levistilide A	C24 H28 O4	88182-33-6	380.199	380.198	13.437
(6aR,9R,9aR)-9-Acetyl-3-[(1E,3E,5S)-3,5-dimethyl-1,3-heptadien-1-yl]-6a-methyl-9,9a-dihydro-6H-furo[2,3-H]isochromene-6,8(6aH)-dione	C23 H26 O5	53014-38-3	382.178	382.177	12.933
6,7-Dimethoxy-2-oxo-2H-chromen-8-yl β-D-glucopyranoside	C17 H20 O10	NA	384.106	384.105	7.08
Schisandrin C	C22 H24 O6	61301-33-5	384.157	384.159	10.023
Moluccanin	C20 H18 O8	116521-73-4	386.1	386.099	9.273
5-O-Demethylnobiletin	C20 H20 O8	2174-59-6	388.116	388.115	12.274
Kanzonol C	C25 H28 O4	151135-82-9	392.199	392.198	12.721
ergosta-7,22E-dien-3beta-ol	C28H46O	NA	398.209	398.208	12.547
Nobiletin	C21 H22 O8	478-01-3	402.131	402.13	11.265
Osajin	C25 H24 O5	482-53-1	404.162	404.161	15.347
Daidzin	C21 H20 O9	552-66-9	416.111	416.11	6.347
Isoliquiritin 异甘草苷	C21 H22 O9	5041-81-6	418.126	418.125	7.813
Liquiritin	C21 H22 O9	551-15-5	418.126	418.125	6.678
Morusin	C25 H24 O6	62596-29-6	420.157	420.156	13.414
Mulberrin	C25 H26 O6	62949-79-5	422.173	422.172	13.326
Cerevisterol	C28 H46 O3	516-37-0	430.126	430.125	7.914
Vitexin	C21 H20 O10	3681-93-4	432.106	432.104	6.635
Prunin	C21 H22 O10	529-55-5	434.121	434.12	7.327
Roburic acid	C30 H48 O2	6812-81-3	440.365	440.364	17.563
Betulin	C30 H50 O2	473-98-3	442.381	442.38	19.014
Baicalin	C21 H18 O11	21967-41-9	446.085	446.084	7.827
Baicalin	C21 H18 O11	21967-41-9	446.085	446.084	8.45
Calycosin-7-O-β-D-glucoside	C22 H22 O10	20633-67-4	446.121	446.12	9.012
Boldenone undecylenate	C30 H44 O3	13103-34-9	452.329	452.328	10.414
Dehydrotrametenolic acid	C30 H46 O3	29220-16-4	454.345	454.343	11.166
Wilforlide A	C30 H46 O3	84104-71-2	454.345	454.343	11.735
α-Boswellic acid α-乳香酸	C30 H48 O3	471-66-9	456.36	456.359	10.364
Mairin	C30 H48 O3	472-15-1	456.36	456.359	15.143
Wogonoside	C22 H20 O11	51059-44-0	460.101	460.099	9.092
Oroxylin A-7-O-β-D-glucuronide	C22 H20 O11	36948-76-2	460.101	460.099	8.763
Homoplantaginin	C22 H22 O11	17680-84-1	462.116	462.115	7.445
Glabrolide	C30 H44 O4	10401-33-9	468.324	468.323	15.058
18 β-Glycyrrhetintic Acid	C30 H46 O4	471-53-4	470.34	470.338	10.122
saikosaponin c_qt	C48H78O17	20736-08-7	472.355	472.354	8.483
6-O-Methylscutellarin	C22 H20 O12	31105-76-7	476.095	476.094	8.553
Albiflorin	C23 H28 O11	39011-90-0	480.163	480.162	6.086
Quillaic acid	C30 H46 O5	631-01-6	486.335	486.333	9.841
Acetyl-11-keto-β-boswellic acid	C32 H48 O5	67416-61-9	512.35	512.349	13.54
3,5-Dicaffeoylquinic acid	C25 H24 O12	2450-53-5	516.127	516.125	7.349
RAF265	C24 H16 F6 N6 O	927880-90-8	518.129	518.13	18.603
1-Linoleoyl-2-Hydroxy-sn-glycero-3-PC	C26 H50 N O7 P	22252-07-9	519.332	519.331	12.385
pachymic acid	C33 H52 O5	29070-92-6	528.345	528.344	9.415
Isochamaejasmin	C30 H22 O10	93859-63-3	542.121	542.124	0.826
Vicenin III	C26 H28 O14	59914-91-9	564.148	564.147	6.083
Benzoylpaeoniflorin	C30 H32 O12	38642-49-8	584.189	584.188	9.606
Linarin	C28 H32 O14	480-36-4	592.179	592.178	8.284
Vicenin II	C27 H30 O15	23666-13-9	594.158	594.157	5.739
Diosmin	C28 H32 O15	520-27-4	608.174	608.173	7.128
Hesperidin	C28 H34 O15	520-26-3	610.19	610.188	7.232
Saikosaponin A	C42 H68 O13	20736-09-8	780.466	780.464	10.451
Stevioside	C38 H60 O18	57817-89-7	804.378	804.376	9.054
Diammonium glycyrrhizinate	C42 H62 O16	79165-06-3	822.404	822.402	10.122
(3beta)-3-{[6-Deoxy-alpha-L-mannopyranosyl-(1->3)-[beta-D-glucopyranosyl-(1->4)]-6-deoxy-alpha-L-mannopyranosyl]oxy}-14-hydroxybufa-4,20,22-trienolide	C42 H62 O17	8002-35-5	838.399	838.396	9.84
1-O-{(3β,5ξ,9ξ,18ξ)-3-[(3-O-Hexopyranosylhexopyranuronosyl)oxy]-28-oxoolean-12-en-28-yl}hexopyranose	C48 H76 O19	NA	956.498	956.496	10.306
negative-ion
Lithospermic acid	C27 H22 O12	28831-65-4	538.111	538.109	6.795
2,2'-Methylenebis(4-methyl-6-tert-butylphenol)	C23 H32 O2	119-47-1	340.24	340.239	17.072
3-(tert-Butyl)-N-[4-(2,3-dihydroimidazo[2,1-b][1,3]thiazol-6-yl)phenyl]-1-methyl-1H-pyrazole-5-carboxamide	C20 H23 N5 O S	NA	381.162	381.162	3.68
N'2-[3-(trifluoromethyl)benzoyl]-5-(trifluoromethyl)pyridine-2-carbohydrazonamide	C15 H10 F6 N4 O	NA	376.076	376.076	4.499
N1-(3-Piperidinopropyl)-2-[(4-nitrobenzoyl)amino]benzamide	C22 H26 N4 O4	NA	410.195	410.196	9.575
Dimefuron	C15 H19 Cl N4 O3	34205-21-5	338.115	338.114	12.015
Octyl gallate	C15 H22 O5	1034-01-1	282.147	282.146	10.238
6-Amino-3-methyl-4-phenyl-1,4-dihydropyrano[2,3-c]pyrazole-5-carbonitrile	C14 H12 N4 O	NA	252.101	252.102	8.074
6-Benzyl-2-(tert-butyl)-6,7-dihydro-4H-pyrazolo[1,5-a]pyrrolo[3,4-d]pyrimidine-5,8-dione	C19 H20 N4 O2	NA	336.159	336.159	2.472
N-(3-Chloro-4-morpholinophenyl)-6-oxo-1,4,5,6-tetrahydro-3-pyridazinecarboxamide	C15 H17 Cl N4 O3	NA	336.099	336.099	12.853
Emodin	C15 H10 O5	518-82-1	270.053	270.052	7.815
[(Carbamoylamino)methyl]carbamate	C3 H6 N3 O3	NA	132.041	132.041	0.89
(+)-Pinoresinol (+)-松脂酚	C20 H22 O6	NA	358.142	358.14	9.893
2-[(11Z,14Z)-icosadienoyl]-sn-glycero-3-phosphoethanolamine	C25 H48 N O7 P	NA	505.317	505.315	12.364
Neohesperidin	C28 H34 O15	13241-33-3	610.19	610.188	7.229
5,7,3'-Trihydroxy-6,4',5'-trimethoxyflavone	C18 H16 O8	NA	360.085	360.083	10.466
7-Hydroxy-2-(4-hydroxyphenyl)-4-oxo-3,4-dihydro-2H-chromen-5-yl β-D-glucopyranoside	C21 H22 O10	529-41-9	434.121	434.12	7.381
8-Prenylnaringenin	C20 H20 O5	53846-50-7	340.131	340.13	11.501
3,5-Dihydroxy-2-(4-hydroxyphenyl)-4-oxo-3,4-dihydro-2H-chromen-7-yl hexopyranoside	C21 H22 O11	NA	450.116	450.115	6.005
Chrysin	C15 H10 O4	480-40-0	254.058	254.057	11.267
5,7-Dihydroxy-2-(3-hydroxy-4-methoxyphenyl)chroman-4-one	C16 H14 O6	520-33-2	302.079	302.078	7.521
Diosmin	C28 H32 O15	520-27-4	608.174	608.172	7.124
Scutellarin methyl ester	C22 H20 O12	119262-68-9	476.095	476.094	8.54
Liquiritin	C21 H22 O9	551-15-5	418.126	418.125	7.959
Liguiritigenin-7-O-β-D-apiosyl-4'-O-β-D-glucoside	C26 H30 O13	199796-12-8	550.169	550.167	6.637
Licoflavone A	C20 H18 O4	61153-77-3	322.121	322.119	11.09
Liquiritigenin	C15 H12 O4	578-86-9	256.074	256.073	8.913
Wogonoside	C22 H20 O11	51059-44-0	460.101	460.099	9.092
Wogonin	C16 H12 O5	632-85-9	284.068	284.067	11.239
Baicalin	C21 H18 O11	21967-41-9	446.085	446.083	7.821
Baicalein	C15 H10 O5	491-67-8	270.053	270.052	10.191
Pectolinarigenin	C17 H14 O6	520-12-7	314.079	314.078	11.705
Linarin	C28 H32 O14	480-36-4	592.179	592.177	8.272
Hydroxygenkwanin	C16 H12 O6	20243-59-8	300.063	300.062	8.87
Apigenin 7-O-glucuronide	C21 H18 O11	29741-09-1	446.085	446.083	8.439
Eriodictyol	C15 H12 O6	552-58-9	288.063	288.062	6.566
Vicenin II	C27 H30 O15	23666-13-9	594.158	594.157	5.726
Vicenin III	C26 H28 O14	59914-91-9	564.148	564.146	5.848
Isoliquiritin 异甘草苷	C21 H22 O9	5041-81-6	418.126	418.125	6.754
Icaritin	C21 H20 O6	118525-40-9	368.126	368.125	10.751
Narirutin	C27 H32 O14	14259-46-2	580.179	580.177	7.125
Jaceosidin	C17 H14 O7	18085-97-7	330.074	330.073	9.722
Thymidine	C10 H14 N2 O5	146183-25-7	242.09	242.089	2.244
Uridine 尿苷	C9 H12 N2 O6	58-96-8	244.07	244.068	1.208
Cycloolivil	C20 H24 O7	3064-05-9	376.152	376.151	11.035
Methyl (7-hydroxy-11-methyl-2,9-dioxo-12,15-dioxatetracyclo[8.4.1.01,10 03,8]pentadeca-3,5,7-trien-13-yl)acetate	C17 H16 O7	NA	332.09	332.088	6.509
2-AMINO-3-(2-CHLORO-PHENYL)-PROPIONIC ACID	C9 H10 Cl N O2	14091-11-3	199.038	199.039	4.606
Cefsumide	C17 H20 N4 O6 S2	54818-11-0	440.082	440.082	0.976
Isoguanosine	C10 H13 N5 O5	1818-71-9	283.092	283.091	1.35
Salvianolic acid A	C26 H22 O10	96574-01-5	494.121	494.12	9.105
Rhaponticin	C21 H24 O9	155-58-8	420.142	420.141	9.128
(E)-3,4,5-Trimethoxycinnamic acid	C12 H14 O5	20329-98-0	238.084	238.083	8.394
Caffeic acid	C9 H8 O4	331-39-5	180.042	180.042	5.16
Rosmarinic acid	C18 H16 O8	20283-92-5	360.085	360.083	7.563
N-Acetyl-DL-tryptophan	C13 H14 N2 O3	1218-34-4	246.1	246.099	7.018
Retrochalcone	C16 H14 O4	34221-41-5	270.089	270.088	9.771
Licochalcone B	C16 H14 O5	58749-23-8	286.084	286.083	10.569
Phloretin 根皮素	C15 H14 O5	60-82-2	274.084	274.083	8.123
Naringenin chalcone	C15 H12 O5	73692-50-9	272.068	272.068	9.854
Kanzonol C	C25 H28 O4	151135-82-9	392.199	392.198	12.713
Warfarin	C19 H16 O4	81-81-2	308.105	308.104	11.893
SeMilicoisoflavone B	C20 H16 O6	129280-33-7	352.095	352.094	12.595
Formononetin	C16 H12 O4	485-72-3	268.074	268.073	7.906
Daidzein	C15 H10 O4	486-66-8	254.058	254.057	8.135
Daidzin	C21 H20 O9	552-66-9	416.111	416.109	6.358
Glabridin	C20 H20 O4	59870-68-7	324.136	324.135	12.294
Glycitein	C16 H12 O5	40957-83-3	284.068	284.067	9.077
Ononin	C22 H22 O9	486-62-4	430.126	430.125	7.905
Genistein	C15 H10 O5	446-72-0	270.053	270.052	7.402
Tectorigenin	C16 H12 O6	548-77-6	300.063	300.062	8.663
Irigenin	C18 H16 O8	548-76-5	360.085	360.083	9.907
Biochanin A	C16 H12 O5	491-80-5	284.068	284.067	9.333
Calocarpin	C20 H20 O4	NA	324.136	324.135	11.393
Porphobilinogen	C10 H14 N2 O4	487-90-1	226.095	226.094	2.787
(3R,5R)-1,3,5-Trihydroxy-4-{[(2E)-3-(4-hydroxy-3-methoxyphenyl)-2-propenoyl]oxy}cyclohexanecarboxylic acid	C17 H20 O9	NA	368.111	368.109	6.195
1-Caffeoylquinic acid	C16 H18 O9	928005-87-2	354.095	354.094	3.587
3-[2-(β-D-Glucopyranosyloxy)-4-methoxyphenyl]propanoic acid	C16 H22 O9	NA	358.126	358.125	5.363
Gentiopicrin	C16 H20 O9	20831-76-9	356.111	356.11	5.032
Stachyose	C24 H42 O21	54261-98-2	666.222	666.22	1.146
3,5-Dicaffeoylquinic acid	C25 H24 O12	2450-53-5	516.127	516.125	7.212
Isochlorogenic acid B	C25 H24 O12	14534-61-3	516.127	516.125	7.35
Cryptochlorogenic acid 隐绿原酸	C16 H18 O9	905-99-7	354.095	354.094	5.99
Sucrose	C12 H22 O11	57-50-1	342.116	342.115	0.814
18-β-Glycyrrhetinic acid	C30 H46 O4	1449-05-4	470.34	470.338	14.095
2-[3,8-Dihydroxy-8-(hydroxymethyl)-3-methyl-2-oxodecahydro-5-azulenyl]-2-propanyl hexopyranoside	C21 H36 O10	NA	448.231	448.229	8.472
(2E,6E)-8-Anilino-3,7-dimethyl-2,6-octadien-1-yl trihydrogen diphosphate	C16 H25 N O7 P2	NA	405.111	405.11	0.819
(3β,5ξ,9ξ)-3,23-Dihydroxy-1-oxoolean-12-en-28-oic acid	C30 H46 O5	NA	486.335	486.333	12.368
(2'R,3R,4'R,4a'R,5S,8a'S)-5-(3-Furyl)-4'-hydroxy-4a',5'-bis(hydroxymethyl)-2'-methyl-3',4,4',4a',5,7',8',8a'-octahydro-2'H-spiro[furan-3,1'-naphthalen]-2-one	C20 H26 O6	NA	362.173	362.172	7.743
Salvinorin B	C21 H26 O7	92545-30-7	390.168	390.167	8.964
Benzoylpaeoniflorin	C30 H32 O12	38642-49-8	584.189	584.187	9.455
Saikosaponin A	C42 H68 O13	20736-09-8	780.466	780.464	10.693
Saikosaponin B1	C42 H68 O13	58558-08-0	780.466	780.464	10.441
Saikosaponin C	C48 H78 O17	20736-08-7	926.524	926.521	9.717
Poricoic acid A	C31 H46 O5	137551-38-3	498.335	498.333	13.348
Diammonium glycyrrhizinate	C42 H62 O16	79165-06-3	822.404	822.402	10.497
Glabrolide	C30 H44 O4	10401-33-9	468.324	468.322	15.286
Asiatic acid	C30 H48 O5	464-92-6	488.35	488.348	12.528
Rebaudioside A	C44 H70 O23	58543-16-1	966.431	966.428	8.984
Rebaudioside C	C44 H70 O22	63550-99-2	950.436	950.433	9.265
Oleanolic acid	C30 H48 O3	508-02-1	456.36	456.359	16.256
Oxypaeoniflorin	C23 H28 O12	39011-91-1	496.158	496.156	5.257
Paeoniflorin	C23 H28 O11	23180-57-6	480.163	480.161	6.289
Steviolbioside	C32 H50 O13	41093-60-1	642.325	642.323	9.038
Stevioside	C38 H60 O18	57817-89-7	804.378	804.376	9.037
Abscisic acid	C15 H20 O4	14375-45-2	264.136	264.135	10.393
6-Deoxyhexopyranosyl-(1->4)-[hexopyranosyl-(1->6)]-1-O-[27-hydroxy-3,27,28-trioxolup-20(29)-en-28-yl]hexopyranose	C48 H74 O19	NA	954.482	954.48	8.889
(3β,5ξ,9ξ,18ξ)-28-Hydroxy-28-oxoolean-12-en-3-yl 6-deoxy-α-L-mannopyranosyl-(1->3)-[β-D-glucopyranosyl-(1->2)]-β-D-glucopyranosiduronic acid	C48 H76 O18	NA	940.503	940.501	10.544
6-Deoxy-α-L-mannopyranosyl-(1->3)-[β-D-glucopyranosyl-(1->6)]-1-O-[3,27-dihydroxy-27,28-dioxolup-20(29)-en-28-yl]-β-D-glucopyranose	C48 H76 O19	NA	956.498	956.495	10.42
Methyl (1S,4aS,7S,7aS)-1-(β-D-glucopyranosyloxy)-4'-[(1S)-1-{[(2E)-3-(4-hydroxyphenyl)-2-propenoyl]oxy}ethyl]-5'-oxo-4a,7a-dihydro-1H,5'H-spiro[cyclopenta[c]pyran-7,2'-furan]-4-carboxylate	C30 H32 O14	NA	616.179	616.178	7.995
(15Z)-9,12,13-Trihydroxy-15-octadecenoic acid	C18 H34 O5	NA	330.241	330.24	10.003
{(1R,2R)-2-[(2Z)-5-(Hexopyranosyloxy)-2-penten-1-yl]-3-oxocyclopentyl}acetic acid	C18 H28 O9	120399-24-8	388.173	388.172	5.772
12-Oxo phytodienoic acid	C18 H28 O3	85551-10-6	292.204	292.203	12.599
(+/-)9-HpODE	C18 H32 O4	67597-24-4	312.23	312.229	11.524
(+/-)12(13)-DiHOME	C18 H34 O4	263399-35-5	314.246	314.245	12.017
CMPF	C12 H16 O5	86879-39-2	240.1	240.099	7.827
(+/-)9-HODE	C18 H32 O3	98524-19-7	296.235	296.234	13.068
(+/-)9,10-dihydroxy-12Z-octadecenoic acid	C18 H34 O4	NA	314.246	314.245	12.132
13(S)-HOTrE	C18 H30 O3	NA	294.219	294.219	14.154
Corchorifatty acid F	C18 H32 O5	95341-44-9	328.225	328.224	9.656
Linoleic acid	C18 H32 O2	60-33-3	280.24	280.239	17.47
Oleic acid	C18 H34 O2	112-80-1	282.256	282.255	18.741
Oleic acid alkyne	C18 H30 O2	151333-45-8	278.225	278.224	16.206
4-((5-(4-Nitrophenyl)oxazol-2-yl)amino)benzonitrile	C16 H10 N4 O3	NA	306.075	306.076	5.665
Ecliptasaponin A	C36 H58 O9	78285-90-2	634.408	634.406	10.797
(3beta)-3-{[6-Deoxy-alpha-L-mannopyranosyl-(1->3)-[beta-D-glucopyranosyl-(1->4)]-6-deoxy-alpha-L-mannopyranosyl]oxy}-14-hydroxybufa-4,20,22-trienolide	C42 H62 O17	8002-35-5	838.399	838.396	9.83
4-{5-Phenyl-3-[3-({[4-(trifluoromethyl)phenyl]carbamoyl}amino)propyl]-1H-pyrazol-1-yl}benzenesulfonamide	C26 H24 F3 N5 O3 S	NA	543.155	543.157	6.289
2,7-Bis(isopentyloxy)-9H-fluoren-9-one	C23 H28 O3	NA	352.204	352.202	12.539
Ethyl 4-[({5-[(4-chlorophenoxy)methyl]-1,3,4-oxadiazol-2-yl}sulfanyl)acetyl]-1-piperazinecarboxylate	C18 H21 Cl N4 O5 S	NA	440.092	440.091	0.817
N-[4-({1-[2-(3,4-Dimethoxyphenyl)ethyl]-2,5-dioxo-4-(trifluoromethyl)-4-imidazolidinyl}sulfamoyl)phenyl]acetamide	C22 H23 F3 N4 O7 S	NA	544.124	544.123	4.845
(3S,6R,9S,12S,15S,20aS)-9,15-Dibenzyl-12-[(1R)-1-hydroxyethyl]-6-(1H-indol-3-ylmethyl)-3-(2-phenylethyl)tetradecahydropyrrolo[1,2-a][1,4,7,10,13,16]hexaazacyclooctadecine-1,4,7,10,13,16-hexone	C48 H53 N7 O7	NA	839.401	839.399	9.83
N-(3-cyano-6-methyl-4,5,6,7-tetrahydro-1-benzothiophen-2-yl)-5-phenyl-7-(trifluoromethyl)-2-pyrazolo[1,5-a]pyrimidinecarboxamide	C24 H18 F3 N5 O S	NA	481.118	481.12	6.753
8-demethyl-8-(2,3-O-dimethyl-alpha-L-rhamnosyl)tetracenomycin C	C30 H32 O15	NA	632.174	632.172	6.911
4-(2-Amino-2-carboxyethyl)-3-oxo-2,3-dihydro-1,2-oxazole-5-carboxylic acid	C7 H8 N2 O6	NA	216.038	216.039	0.785
Bis(3-{5-[(butoxycarbonyl)carbamoyl]-3-methyl-2,4-dioxo-3,4-dihydro-1(2H)-pyrimidinyl}propyl) sebacate	C38 H56 N6 O14	NA	820.385	820.386	9.904
3-Ethyl-1-methyl-2,4-dioxo-3,4-dihydro-2H-pyrimido[1,2-a]pyrimidin-1-ium	C10 H12 N3 O2	NA	206.093	206.093	10.652
3-Cyclohexyl-N-[(2-{(1S)-2-(4-fluorophenyl)-1-[(N-methylglycyl)amino]ethyl}-1,3-thiazol-4-yl)carbonyl]-L-alanyl-L-arginyl-L-phenylalaninamide	C39 H53 F N10 O5 S	NA	792.391	792.391	9.994
(3beta,13alpha,16beta)-16,23-Dihydroxy-13,28-epoxyolean-11-en-3-yl 3-O-(6-O-acetyl-beta-D-glucopyranosyl)-6-deoxy-beta-D-galactopyranoside	C44 H70 O14	NA	822.477	822.475	11.144
(4-benzhydrylpiperazino)(4-chlorophenyl)methanone	C24 H23 Cl N2 O	NA	390.15	390.152	4.91
