# Supplementary material for: Xiaoyao San alleviates emotional distress - induced TNBC growth through augmenting intratumoral CD8+T cell infiltration mediated by Rela/NF-kB-Cxcl9 axis
Source: Front Immunol. 2026 Feb 5;17:1762492. doi: 10.3389/fimmu.2026.1762492 (PMC12916637; doi:10.3389/fimmu.2026.1762492)
Supplement: Supplementary Table 2 — The major bioactive compounds and their corresponding targets. [file Table2.xlsx]

## Sheet: Sheet1
Table S2. The major bioactive compounds and their corresponding targets.
Composition	Target
Pramoxine	CHRM3
Pramoxine	CHRM1
Pramoxine	SCN5A
Pramoxine	ADRA2C
Pramoxine	SLC6A2
Pramoxine	ADRA1B
Pramoxine	SLC6A3
Pramoxine	ADRB2
Pramoxine	SLC6A4
Pramoxine	DPP4
Pramoxine	DRD2
Pramoxine	DRD3
Pramoxine	DYNLT1
Pramoxine	ATXN2
Pramoxine	DRD1
Pramoxine	HRH2
Nobiletin	NOS2
Nobiletin	PTGS1
Nobiletin	SERPIND1
Nobiletin	KCNH2
Nobiletin	ESR1
Nobiletin	AR
Nobiletin	PTGS2
Nobiletin	F7
Nobiletin	PTPN1
Nobiletin	TOP2B
Nobiletin	ESR2
Nobiletin	DPP4
Nobiletin	HSP90AA1
Nobiletin	CHEK1
Nobiletin	PRSS1
Nobiletin	NCOA2
Nobiletin	KCNMA1
Nobiletin	CALM3
Nobiletin	GSK3B
Nobiletin	SCN5A
Nobiletin	BCL2
Nobiletin	BAX
Nobiletin	CASP9
Nobiletin	MMP9
Nobiletin	JUN
Nobiletin	TP53
Nobiletin	MAPK8
Nobiletin	TIMP1
Nobiletin	PPARG
Nobiletin	CREB1
Nobiletin	PLA2G4D
Nobiletin	CD163
Nobiletin	EPHB2
Nobiletin	GABRA1
Nobiletin	GABRA2
Nobiletin	GABRA3
Nobiletin	GABRA4
Nobiletin	GABRA5
Nobiletin	GABRA6
Nobiletin	GABRG1
Nobiletin	GABRG2
Nobiletin	GABRG3
Nobiletin	TWSG1
Liquiritin	F7
Liquiritin	CALM3
Liquiritin	PTGS2
Liquiritin	KDR
Liquiritin	SOD1
Liquiritin	AHR
Liquiritin	AKR1C3
Liquiritin	ALDH2
Liquiritin	AR
Liquiritin	AURKB
Liquiritin	CBR1
Liquiritin	DHFRL1
Liquiritin	DNMT1
Liquiritin	TYR
Liquiritigenin	PTGS1
Liquiritigenin	ESR1
Liquiritigenin	PTGS2
Liquiritigenin	RXRA
Liquiritigenin	ADRB2
Liquiritigenin	HSP90AA1
Liquiritigenin	PIK3CG
Liquiritigenin	PRKACA
Liquiritigenin	LACTBL1
Liquiritigenin	MAOB
Liquiritigenin	SLC6A4
Liquiritigenin	PKIA
Liquiritigenin	ACTB
Liquiritigenin	AHR
Liquiritigenin	AKR1C1
Liquiritigenin	AKT1
Liquiritigenin	ATP5A1
Liquiritigenin	ATP5B
Liquiritigenin	ATP5C1
Liquiritigenin	CBR1
Liquiritigenin	CDK6
Liquiritigenin	CEBPB
Liquiritigenin	COMT
Liquiritigenin	CSNK2A1
Liquiritigenin	CSNK2B
Liquiritigenin	CYP19A1
Liquiritigenin	CYP1B1
Liquiritigenin	EIF3F
Liquiritigenin	ESR2
Liquiritigenin	ESRRA
Liquiritigenin	ESRRB
Liquiritigenin	GPER1
Liquiritigenin	HCK
Liquiritigenin	HIBCH
Liquiritigenin	HSPA2
Liquiritigenin	IGHG1
Liquiritigenin	JAK1
Liquiritigenin	KANSL3
Liquiritigenin	NCOA1
Liquiritigenin	NCOA2
Liquiritigenin	NQO2
Liquiritigenin	NR1I2
Liquiritigenin	PIM1
Liquiritigenin	PTK2B
Liquiritigenin	RUVBL2
Liquiritigenin	SF3B3
Liquiritigenin	SHBG
Liquiritigenin	STK17B
Liquiritigenin	TOP2A
Liquiritigenin	UBA1
Liquiritigenin	UGT3A1
Liquiritigenin	GRM2
Liquiritigenin	GRM3
Liquiritigenin	GRM5
Liquiritigenin	GRM7
Liquiritigenin	GRM8
Liquiritigenin	FOS
Liquiritigenin	GRM6
Liquiritigenin	GRIK1
Liquiritigenin	GRM4
Liquiritigenin	GRM1
Liquiritigenin	CCL11
Baicalin	F7
Baicalin	PTPN1
Baicalin	ACTB
Baicalin	AHR
Baicalin	AKT1
Baicalin	ATP5A1
Baicalin	ATP5B
Baicalin	ATP5C1
Baicalin	CA1
Baicalin	CA12
Baicalin	CA14
Baicalin	CA2
Baicalin	CA3
Baicalin	CA4
Baicalin	CA5A
Baicalin	CA5B
Baicalin	CA6
Baicalin	CA7
Baicalin	CA9
Baicalin	CBR1
Baicalin	CDK6
Baicalin	CEBPB
Baicalin	COMT
Baicalin	CSNK2A1
Baicalin	CSNK2B
Baicalin	CYP1B1
Baicalin	DHFRL1
Baicalin	DNMT1
Baicalin	EIF3F
Baicalin	ESR1
Baicalin	ESR2
Baicalin	ESRRA
Baicalin	ESRRB
Baicalin	GABRA1
Baicalin	GABRA2
Baicalin	GABRA3
Baicalin	GABRA4
Baicalin	GABRA5
Baicalin	GABRA6
Baicalin	GABRG1
Baicalin	GABRG2
Baicalin	GABRG3
Baicalin	GPER1
Baicalin	HCK
Baicalin	HIBCH
Baicalin	HSP90AA1
Baicalin	HSPA2
Baicalin	IGHG1
Baicalin	JAK1
Baicalin	NCOA1
Baicalin	NCOA2
Baicalin	NQO2
Baicalin	NR1I2
Baicalin	PIK3CG
Baicalin	PIM1
Baicalin	PRKACA
Baicalin	PRKCA
Baicalin	PRKCB
Baicalin	PTK2B
Baicalin	RUVBL2
Baicalin	SF3B3
Baicalin	SHBG
Baicalin	SQLE
Baicalin	STK17B
Baicalin	SYK
Baicalin	TOP2A
Baicalin	UBA1
Baicalin	TNF
Baicalin	EPO
Baicalin	EPX
Baicalin	MAP2K1
Baicalin	CYP19A1
Baicalin	AMFR
Baicalin	FFAR1
Baicalin	PHLPP2
Baicalin	PRPS1
Baicalin	PRPS2
Baicalin	PRPSAP1
Baicalin	PRPSAP2
Baicalin	DICER1
Baicalin	SYVN1
Baicalin	RNFT1
Baicalin	RNF139
Baicalin	UGT3A1
Pectolinarigenin	NOS2
Pectolinarigenin	SCN5A
Pectolinarigenin	PTGS2
Pectolinarigenin	ACHE
Pectolinarigenin	ADRA1B
Pectolinarigenin	DPP4
Pectolinarigenin	IGHG1
Pectolinarigenin	PRSS1
Pectolinarigenin	NCOA2
Pectolinarigenin	NCOA1
Pectolinarigenin	CALM3
Pectolinarigenin	PTGS1
Pectolinarigenin	CASP3
Pectolinarigenin	ACTB
Pectolinarigenin	AHR
Pectolinarigenin	AKT1
Pectolinarigenin	ATP5A1
Pectolinarigenin	ATP5B
Pectolinarigenin	ATP5C1
Pectolinarigenin	CBR1
Pectolinarigenin	CDK6
Pectolinarigenin	CEBPB
Pectolinarigenin	CSNK2A1
Pectolinarigenin	CSNK2B
Pectolinarigenin	CYP1B1
Pectolinarigenin	DHFRL1
Pectolinarigenin	DNMT1
Pectolinarigenin	EIF3F
Pectolinarigenin	ESR1
Pectolinarigenin	ESR2
Pectolinarigenin	ESRRA
Pectolinarigenin	ESRRB
Pectolinarigenin	GABRA1
Pectolinarigenin	GABRA2
Pectolinarigenin	GABRA3
Pectolinarigenin	GABRA4
Pectolinarigenin	GABRA5
Pectolinarigenin	GABRA6
Pectolinarigenin	GABRG1
Pectolinarigenin	GABRG2
Pectolinarigenin	GABRG3
Pectolinarigenin	GPER1
Pectolinarigenin	HCK
Pectolinarigenin	HIBCH
Pectolinarigenin	HSP90AA1
Pectolinarigenin	HSPA2
Pectolinarigenin	JAK1
Pectolinarigenin	MTTP
Pectolinarigenin	NQO2
Pectolinarigenin	NR1I2
Pectolinarigenin	PIK3CG
Pectolinarigenin	PIM1
Pectolinarigenin	PTK2B
Pectolinarigenin	RUVBL2
Pectolinarigenin	SF3B3
Pectolinarigenin	SHBG
Pectolinarigenin	SOAT1
Pectolinarigenin	SOAT2
Pectolinarigenin	STK17B
Pectolinarigenin	TOP2A
Pectolinarigenin	UBA1
Pectolinarigenin	UGT3A1
Linarin	TOP2B
Linarin	AHR
Linarin	AKR1C3
Linarin	ALDH2
Linarin	APCS
Linarin	AR
Linarin	AURKB
Linarin	CBR1
Linarin	SAMSN1
Linarin	HUNK
Linarin	CUTC
Linarin	MFSD10
Oroxylin A	NOS2
Oroxylin A	PTGS1
Oroxylin A	AR
Oroxylin A	SCN5A
Oroxylin A	PTGS2
Oroxylin A	RXRA
Oroxylin A	PDE3A
Oroxylin A	ADRA1B
Oroxylin A	ADRB2
Oroxylin A	DPP4
Oroxylin A	PRKACA
Oroxylin A	PRSS1
Oroxylin A	CALM3
Oroxylin A	PKIA
Oroxylin A	BCL2
Oroxylin A	IL6
Oroxylin A	CASP3
Oroxylin A	CDK1
Oroxylin A	CYP1A2
Oroxylin A	CCNB1
Oroxylin A	CDK7
Oroxylin A	CYP2C9
Oroxylin A	ACTB
Oroxylin A	AHR
Oroxylin A	AKT1
Oroxylin A	ATP5A1
Oroxylin A	ATP5B
Oroxylin A	ATP5C1
Oroxylin A	CBR1
Oroxylin A	CDK6
Oroxylin A	CEBPB
Oroxylin A	COMT
Oroxylin A	CSNK2A1
Oroxylin A	CSNK2B
Oroxylin A	CYP1B1
Oroxylin A	DHFRL1
Oroxylin A	DNMT1
Oroxylin A	EIF3F
Oroxylin A	ESR1
Oroxylin A	ESR2
Oroxylin A	ESRRA
Oroxylin A	ESRRB
Oroxylin A	GABRA1
Oroxylin A	GABRA2
Oroxylin A	GABRA3
Oroxylin A	GABRA4
Oroxylin A	GABRA5
Oroxylin A	GABRA6
Oroxylin A	GABRG1
Oroxylin A	GABRG2
Oroxylin A	GABRG3
Oroxylin A	GPER1
Oroxylin A	HCK
Oroxylin A	HIBCH
Oroxylin A	HSP90AA1
Oroxylin A	HSPA2
Oroxylin A	IGHG1
Oroxylin A	JAK1
Oroxylin A	MTTP
Oroxylin A	NCOA1
Oroxylin A	NCOA2
Oroxylin A	NQO2
Oroxylin A	NR1I2
Oroxylin A	PIK3CG
Oroxylin A	PIM1
Oroxylin A	PTK2B
Oroxylin A	RUVBL2
Oroxylin A	SF3B3
Oroxylin A	SHBG
Oroxylin A	SOAT1
Oroxylin A	SOAT2
Oroxylin A	STK17B
Oroxylin A	TOP2A
Oroxylin A	UBA1
Oroxylin A	UGT3A1
Diosmetin	NOS2
Diosmetin	PTGS1
Diosmetin	PTGS2
Diosmetin	DPP4
Diosmetin	HSP90AA1
Diosmetin	PRKACA
Diosmetin	PRSS1
Diosmetin	NCOA2
Diosmetin	NCOA1
Diosmetin	CALM3
Diosmetin	ACTB
Diosmetin	AHR
Diosmetin	AKT1
Diosmetin	ATP5A1
Diosmetin	ATP5B
Diosmetin	ATP5C1
Diosmetin	CBR1
Diosmetin	CDK6
Diosmetin	CEBPB
Diosmetin	COMT
Diosmetin	CSNK2A1
Diosmetin	CSNK2B
Diosmetin	CYP1B1
Diosmetin	DHFRL1
Diosmetin	DNMT1
Diosmetin	EIF3F
Diosmetin	ESR1
Diosmetin	ESR2
Diosmetin	ESRRA
Diosmetin	ESRRB
Diosmetin	GABRA1
Diosmetin	GABRA2
Diosmetin	GABRA3
Diosmetin	GABRA4
Diosmetin	GABRA5
Diosmetin	GABRA6
Diosmetin	GABRG1
Diosmetin	GABRG2
Diosmetin	GABRG3
Diosmetin	GPER1
Diosmetin	HCK
Diosmetin	HIBCH
Diosmetin	HSPA2
Diosmetin	IGHG1
Diosmetin	JAK1
Diosmetin	MTTP
Diosmetin	NQO2
Diosmetin	NR1I2
Diosmetin	PIK3CG
Diosmetin	PIM1
Diosmetin	PTK2B
Diosmetin	RUVBL2
Diosmetin	SF3B3
Diosmetin	SHBG
Diosmetin	SOAT1
Diosmetin	SOAT2
Diosmetin	STK17B
Diosmetin	TOP2A
Diosmetin	UBA1
Diosmetin	UGT3A1
Diosmetin	CYP19A1
Diosmetin	AKR1B1
Diosmetin	AR
Diosmetin	ABCG2
Diosmetin	ADORA1
Diosmetin	XDH
Diosmetin	ABCC1
Diosmetin	ADORA2A
Diosmetin	CA12
Diosmetin	TNFRSF1A
Diosmetin	CYP1A2
Anhydroicaritin	NOS2
Anhydroicaritin	PTGS1
Anhydroicaritin	CHRM3
Anhydroicaritin	SERPIND1
Anhydroicaritin	KCNH2
Anhydroicaritin	CHRM1
Anhydroicaritin	ESR1
Anhydroicaritin	AR
Anhydroicaritin	SCN5A
Anhydroicaritin	PPARG
Anhydroicaritin	F7
Anhydroicaritin	CHRM5
Anhydroicaritin	PTGS2
Anhydroicaritin	NOS3
Anhydroicaritin	RXRA
Anhydroicaritin	ACHE
Anhydroicaritin	ADRA1B
Anhydroicaritin	ADRB2
Anhydroicaritin	ESR2
Anhydroicaritin	DPP4
Anhydroicaritin	MAPK14
Anhydroicaritin	GSK3B
Anhydroicaritin	HSP90AA1
Anhydroicaritin	CDK2
Anhydroicaritin	CHEK1
Anhydroicaritin	RXRB
Anhydroicaritin	PRSS1
Anhydroicaritin	PIM1
Anhydroicaritin	NCOA2
Anhydroicaritin	CALM3
Anhydroicaritin	KDR
Anhydroicaritin	TOP2B
Anhydroicaritin	CCNA2
Anhydroicaritin	NCOA1
Anhydroicaritin	KCNMA1
Anhydroicaritin	IGHG1
Anhydroicaritin	PLA2G2E
Naringenin	PTGS1
Naringenin	ESR1
Naringenin	PTGS2
Naringenin	HSP90AA1
Naringenin	LACTBL1
Naringenin	PRKACA
Naringenin	PIK3CG
Naringenin	RELA
Naringenin	AKT1
Naringenin	BCL2
Naringenin	MAPK3
Naringenin	MAPK1
Naringenin	CASP3
Naringenin	FASN
Naringenin	LDLR
Naringenin	BAD
Naringenin	SOD1
Naringenin	CAT
Naringenin	PPARG
Naringenin	MTTP
Naringenin	APOB
Naringenin	PLB1
Naringenin	HMGCR
Naringenin	CYP19A1
Naringenin	GSTP1
Naringenin	UGT1A1
Naringenin	PPARA
Naringenin	SREBF1
Naringenin	GSR
Naringenin	ABCC1
Naringenin	ADIPOQ
Naringenin	SOAT2
Naringenin	AKR1C1
Naringenin	GOT1L1
Naringenin	ABAT
Naringenin	CES1
Naringenin	SOAT1
Naringenin	ACTB
Naringenin	AHR
Naringenin	ATP5A1
Naringenin	ATP5B
Naringenin	ATP5C1
Naringenin	CBR1
Naringenin	CDK6
Naringenin	CEBPB
Naringenin	CSNK2A1
Naringenin	CSNK2B
Naringenin	CYP1B1
Naringenin	EIF3F
Naringenin	ESR2
Naringenin	ESRRA
Naringenin	ESRRB
Naringenin	GPER1
Naringenin	HCK
Naringenin	HIBCH
Naringenin	HSPA2
Naringenin	IGHG1
Naringenin	JAK1
Naringenin	KANSL3
Naringenin	NCOA1
Naringenin	NCOA2
Naringenin	NQO2
Naringenin	NR1I2
Naringenin	PIM1
Naringenin	PTK2B
Naringenin	RUVBL2
Naringenin	SF3B3
Naringenin	SHBG
Naringenin	STK17B
Naringenin	TOP2A
Naringenin	UBA1
Naringenin	UGT3A1
Naringenin	ZNF32
Naringenin	ADRA2B
Naringenin	ADRA2C
Naringenin	NPY2R
Naringenin	ADRA2A
Naringenin	CYP1A2
Naringenin	NPY1R
Naringenin	NPY5R
Naringenin	CYP2F1
Naringenin	HGD
Naringenin	KMO
Naringenin	CYP1A1
Naringenin	AHRR
Naringenin	SCGB1A1
Naringenin	CA13
Naringenin	TMEM131
Naringenin	CYP2E1
Naringenin	CYP2A6
Naringenin	CPA6
Naringenin	DHDH
Naringenin	ALB
Naringenin	FOXJ1
Naringenin	CYP3A4
Naringenin	EPHX1
Naringenin	SOLE
Naringenin	CA10
Naringenin	SP5
Naringenin	SFTPC
Naringenin	COQ6
Naringenin	DECR1
Naringenin	CA2
Naringenin	CAD
Naringenin	CPS1
Naringenin	PPARD
Naringenin	STX8
Naringenin	CYP2B6
Naringenin	CALM1
Naringenin	CALM2
Naringenin	CALM3
Naringenin	NNT
Naringenin	UROD
Naringenin	SCGB3A2
Naringenin	G6PD
Naringenin	CYP2A13
Naringenin	GLO1
Naringenin	HMGCL
Naringenin	MCEE
Naringenin	MT-CO1
Naringenin	TCF7
Naringenin	TIMP1
Naringenin	CXCL8
Naringenin	CYP2C19
Naringenin	CYP2C8
Naringenin	CYP2C9
Naringenin	EPO
Naringenin	FOS
Naringenin	FUS
Naringenin	GSTM1
Naringenin	IL4
Naringenin	JUN
Naringenin	LGALS1
Naringenin	NDC80
Naringenin	RAF1
Licochalcone A	NOS2
Licochalcone A	PTGS1
Licochalcone A	CHRM1
Licochalcone A	ESR1
Licochalcone A	AR
Licochalcone A	SCN5A
Licochalcone A	PPARG
Licochalcone A	F7
Licochalcone A	PTGS2
Licochalcone A	CA2
Licochalcone A	ADRA1B
Licochalcone A	SLC6A3
Licochalcone A	ESR2
Licochalcone A	MAPK14
Licochalcone A	GSK3B
Licochalcone A	HSP90AA1
Licochalcone A	CDK2
Licochalcone A	CHEK1
Licochalcone A	PIM1
Licochalcone A	CCNA2
Licochalcone A	CALM3
Licochalcone A	ADRB2
Licochalcone A	NCOA2
Licochalcone A	RELA
Licochalcone A	STAT3
Licochalcone A	CCND1
Licochalcone A	BCL2
Licochalcone A	EIF6
Licochalcone A	MAPK1
Licochalcone A	RB1
Licochalcone A	CDK4
Licochalcone A	FOSL2
Licochalcone A	PDE5A
Licochalcone A	PPARGC1A
Licochalcone A	SLC5A2
Licochalcone A	BMP2
Licochalcone A	SLC5A1
Licochalcone A	NOX4
Licochalcone A	TFF1
Licochalcone A	PGR
Licochalcone B	NOS2
Licochalcone B	PTGS1
Licochalcone B	ESR1
Licochalcone B	AR
Licochalcone B	PPARG
Licochalcone B	PTGS2
Licochalcone B	CA2
Licochalcone B	PDE3A
Licochalcone B	ADRB2
Licochalcone B	ESR2
Licochalcone B	MAPK14
Licochalcone B	GSK3B
Licochalcone B	HSP90AA1
Licochalcone B	CDK2
Licochalcone B	CHEK1
Licochalcone B	PRKACA
Licochalcone B	PIM1
Licochalcone B	CCNA2
Licochalcone B	CALM3
Scopolin	PTGS2
Scopolin	PTPN1
Scopolin	ABO
Scopolin	AHR
Scopolin	AKR1C3
Scopolin	ALDH2
Scopolin	AR
Scopolin	AURKB
Scopolin	CBR1
Scopolin	TYR
Scopolin	UGT1A1
Scopolin	UGT1A4
Scopolin	UGT1A6
Scopolin	NR1I2
Scopolin	CYP3A4
Scopolin	HSD17B6
Scopolin	SUPV3L1
Scopolin	NR1H2
Scopolin	PGR
Scopolin	CARS
Scopolin	NROB1
Scopolin	CYP2B6
Scopolin	ACO1
Scopolin	IREB2
Scopolin	DAB2
Scopolin	CYP3A5
Scopolin	POMC
Scopolin	SULT2A1
Scopolin	ST2
Scopolin	ESR1
Scopolin	PGD
Scopolin	PHGDH
Scopolin	SLC38A5
Scopolin	MGAT1
Formononetin	NOS2
Formononetin	PTGS1
Formononetin	CHRM1
Formononetin	ESR1
Formononetin	AR
Formononetin	PPARG
Formononetin	PTGS2
Formononetin	RXRA
Formononetin	PDE3A
Formononetin	ADRA1D
Formononetin	SLC6A3
Formononetin	ADRB2
Formononetin	SLC6A4
Formononetin	ESR2
Formononetin	DPP4
Formononetin	MAPK14
Formononetin	GSK3B
Formononetin	HSP90AA1
Formononetin	CDK2
Formononetin	MAOB
Formononetin	CHEK1
Formononetin	PRKACA
Formononetin	PRSS1
Formononetin	PIM1
Formononetin	CCNA2
Formononetin	CALM3
Formononetin	PKIA
Formononetin	SERPIND1
Formononetin	NOS3
Formononetin	ACHE
Formononetin	LACTBL1
Formononetin	JUN
Formononetin	IL4
Formononetin	SIRT1
Formononetin	ATP5F1B
Formononetin	MT-ND6
Formononetin	HSD3B2
Formononetin	HSD3B1
Formononetin	AKT1
Formononetin	CDK6
Formononetin	CYP1B1
Formononetin	ESRRA
Formononetin	ESRRB
Formononetin	GABRA1
Formononetin	GABRA2
Formononetin	GABRA3
Formononetin	GABRA4
Formononetin	GABRA5
Formononetin	GABRA6
Formononetin	GABRG1
Formononetin	GABRG2
Formononetin	GABRG3
Formononetin	GPER1
Formononetin	IGHG1
Formononetin	MTTP
Formononetin	NCOA1
Formononetin	NCOA2
Formononetin	NR1I2
Formononetin	PTK2B
Formononetin	SHBG
Formononetin	SOAT1
Formononetin	SOAT2
Formononetin	TOP2A
Formononetin	UGT3A1
Formononetin	ALAD
Glabridin	NOS2
Glabridin	CHRM1
Glabridin	AR
Glabridin	SCN5A
Glabridin	PPARG
Glabridin	PTGS2
Glabridin	RXRA
Glabridin	ACHE
Glabridin	ADRA1B
Glabridin	ADRB2
Glabridin	ESR2
Glabridin	MAPK14
Glabridin	GSK3B
Glabridin	CDK2
Glabridin	CHEK1
Glabridin	PRKACA
Glabridin	RXRB
Glabridin	IGHG1
Glabridin	PRSS1
Glabridin	PIM1
Glabridin	CCNA2
Glabridin	NCOA2
Glabridin	NCOA1
Glabridin	CALM3
Glabridin	CYP19A1
Glabridin	ESR1
Glabridin	ABCG2
Glabrone	NOS2
Glabrone	PTGS1
Glabrone	SERPIND1
Glabrone	ESR1
Glabrone	AR
Glabrone	SCN5A
Glabrone	PPARG
Glabrone	F7
Glabrone	PTGS2
Glabrone	RXRA
Glabrone	ACHE
Glabrone	ESR2
Glabrone	DPP4
Glabrone	MAPK14
Glabrone	GSK3B
Glabrone	CDK2
Glabrone	CHEK1
Glabrone	PRSS1
Glabrone	PIM1
Glabrone	CCNA2
Calycosin	NOS2
Calycosin	PTGS1
Calycosin	ESR1
Calycosin	AR
Calycosin	PPARG
Calycosin	PTGS2
Calycosin	RXRA
Calycosin	PDE3A
Calycosin	ESR2
Calycosin	DPP4
Calycosin	MAPK14
Calycosin	GSK3B
Calycosin	HSP90AA1
Calycosin	CDK2
Calycosin	CHEK1
Calycosin	PRKACA
Calycosin	PRSS1
Calycosin	PIM1
Calycosin	CCNA2
Calycosin	NCOA2
Calycosin	CALM3
Calycosin	ADRB2
Calycosin	CASP3
Calycosin	MAPK8
Calycosin	CYP1B1
Calycosin	TOP1
Calycosin	CYP1A1
Calycosin	AHRR
Calycosin	AKT1
Calycosin	TNFRSF10B
Calycosin	HGF
Calycosin	IL6
Calycosin	CASP8
Calycosin	CCND1
Calycosin	ERBB2
Calycosin	RELA
Calycosin	CDK4
Calycosin	HMOX1
Calycosin	TLR4
Calycosin	MMP9
Calycosin	INS
Calycosin	TLR5
Calycosin	CDH1
Calycosin	CDKN1A
Calycosin	ADAMTS3
Calycosin	ADAMTS4
Calycosin	DNMT1
Calycosin	HEBP1
Calycosin	IGF1
Calycosin	IL1B
Calycosin	MAP3K8
Calycosin	MET
Calycosin	NFE2L2
Calycosin	PDZD4
Calycosin	ABCC1
Calycosin	NFKB1
Calycosin	EGFR
Calycosin	JUN
Calycosin	CASP9
Calycosin	BIRC2
Calycosin	BIRC3
Calycosin	PIK3CB
Calycosin	TBK1
Calycosin	FOS
Calycosin	FOSB
Calycosin	MAPK1
Calycosin	MAPK10
Calycosin	MAPK3
Calycosin	PTK2
Calycosin	BCAM
Calycosin	CNTN6
Calycosin	ADORA1
Calycosin	XDH
Calycosin	SLC6A3
Calycosin	AKR1B1
Calycosin	NOX4
Calycosin	MCAM
Calycosin	CYP1A2
Calycosin	MMP2
Calycosin	KARS
Calycosin	LAMA5
Calycosin	HSD17B8
Calycosin	GLO1
Calycosin	CD38
Calycosin	ATN1
Calycosin	FUT2
Calycosin	TOP1MT
Calycosin	MMP13
Calycosin	TNFRSF1A
Calycosin	BAX
Calycosin	MAOA
Calycosin	SLC6A4
Calycosin	HTT
Calycosin	UGCG
Calycosin	ALOX12
Calycosin	HAS1
Calycosin	HAS2
Calycosin	HAS3
Calycosin	PIK3CD
Calycosin	LACTB
Calycosin	KEL
Calycosin	VIM
Calycosin	MMP3
Calycosin	SLC9B2
Calycosin	DECR2
Calycosin	DHRS4L2
Calycosin	DECR1
Calycosin	DHRS1
Calycosin	DHRS2
Calycosin	DHRS4
Calycosin	HSD17B14
Calycosin	ABCG2
Calycosin	PECR
Calycosin	MCL1
Calycosin	TRDMT1
Calycosin	AMY1A
Calycosin	AMY1C
Calycosin	AMY1B
Calycosin	TOP2A
Calycosin	TOP2B
Calycosin	TNF
Calycosin	AKR1B10
Calycosin	AKR1A1
Calycosin	ARL1
Calycosin	ABCB1
Calycosin	MEN1
Calycosin	SCG2
Calycosin	XIAP
Calycosin	ASMT
Calycosin	NTMT1
Calycosin	ASMTL
Calycosin	TGM1
Calycosin	CD248
Calycosin	BCL2L1
Calycosin	TP53I3
Calycosin	TP63
Calycosin	TP73
Calycosin	VAV3
Calycosin	VEGFA
Calycosin	WISP2
Calycosin	MMP1
Calycosin	CCNB1
Calycosin	CD74
Calycosin	CDKN1B
Calycosin	CDKN2C
Calycosin	CLGN
Calycosin	CSF2
Calycosin	EGR1
Calycosin	FBP1
Calycosin	GADD45B
Calycosin	IL4
Calycosin	NR1D1
Calycosin	PLK1
Calycosin	PSCA
Calycosin-7-O-β-D-glucoside	SERPIND1
Calycosin-7-O-β-D-glucoside	PTGS2
Calycosin-7-O-β-D-glucoside	F7
Calycosin-7-O-β-D-glucoside	PTPN1
Calycosin-7-O-β-D-glucoside	TOP2B
Medicarpin	NOS2
Medicarpin	PTGS1
Medicarpin	DRD1
Medicarpin	CHRM3
Medicarpin	CHRM1
Medicarpin	ESR1
Medicarpin	SCN5A
Medicarpin	CHRM5
Medicarpin	PTGS2
Medicarpin	CHRM4
Medicarpin	RXRA
Medicarpin	HTR2A
Medicarpin	ADRA1D
Medicarpin	CHRM2
Medicarpin	ADRA1B
Medicarpin	SLC6A3
Medicarpin	ADRB2
Medicarpin	SLC6A4
Medicarpin	OPRM1
Medicarpin	ESR2
Medicarpin	DPP4
Medicarpin	MAP3K10
Medicarpin	HSP90AA1
Medicarpin	CDK2
Medicarpin	PIK3CG
Medicarpin	CHRNA7
Medicarpin	PRKACA
Medicarpin	PRSS1
Medicarpin	PIM1
Medicarpin	CCNA2
Medicarpin	CALM3
Medicarpin	OPRD1
Medicarpin	PDE3A
Medicarpin	CD28
Medicarpin	CTLA4
Medicarpin	ICOS
Medicarpin	CCL21
Medicarpin	NOD2
Medicarpin	MADCAM1
Iristectorigenin (9CI)	NOS2
Iristectorigenin (9CI)	ESR1
Iristectorigenin (9CI)	AR
Iristectorigenin (9CI)	SCN5A
Iristectorigenin (9CI)	PPARG
Iristectorigenin (9CI)	PTGS2
Iristectorigenin (9CI)	F7
Iristectorigenin (9CI)	ESR2
Iristectorigenin (9CI)	DPP4
Iristectorigenin (9CI)	MAPK14
Iristectorigenin (9CI)	GSK3B
Iristectorigenin (9CI)	HSP90AA1
Iristectorigenin (9CI)	CDK2
Iristectorigenin (9CI)	PRSS1
Iristectorigenin (9CI)	PIM1
Iristectorigenin (9CI)	NCOA2
Iristectorigenin (9CI)	CALM3
Iristectorigenin (9CI)	CHEK1
Iristectorigenin (9CI)	TOP2B
Iristectorigenin (9CI)	ACHE
Iristectorigenin (9CI)	SYNGAP1
Iristectorigenin (9CI)	BEX2
Iristectorigenin (9CI)	TARDBP
Iristectorigenin (9CI)	ACTB
Iristectorigenin (9CI)	AHR
Iristectorigenin (9CI)	AKT1
Iristectorigenin (9CI)	ATP5A1
Iristectorigenin (9CI)	ATP5B
Iristectorigenin (9CI)	ATP5C1
Iristectorigenin (9CI)	CBR1
Iristectorigenin (9CI)	CDK6
Iristectorigenin (9CI)	CEBPB
Iristectorigenin (9CI)	CSNK2A1
Iristectorigenin (9CI)	CSNK2B
Iristectorigenin (9CI)	CYP1B1
Iristectorigenin (9CI)	DHFRL1
Iristectorigenin (9CI)	DNMT1
Iristectorigenin (9CI)	EIF3F
Iristectorigenin (9CI)	ESRRA
Iristectorigenin (9CI)	ESRRB
Iristectorigenin (9CI)	GABRA1
Iristectorigenin (9CI)	GABRA2
Iristectorigenin (9CI)	GABRA3
Iristectorigenin (9CI)	GABRA4
Iristectorigenin (9CI)	GABRA5
Iristectorigenin (9CI)	GABRA6
Iristectorigenin (9CI)	GABRG1
Iristectorigenin (9CI)	GABRG2
Iristectorigenin (9CI)	GABRG3
Iristectorigenin (9CI)	GPER1
Iristectorigenin (9CI)	HCK
Iristectorigenin (9CI)	HIBCH
Iristectorigenin (9CI)	HSPA2
Iristectorigenin (9CI)	JAK1
Iristectorigenin (9CI)	MTTP
Iristectorigenin (9CI)	NCOA1
Iristectorigenin (9CI)	NQO2
Iristectorigenin (9CI)	NR1I2
Iristectorigenin (9CI)	PIK3CG
Iristectorigenin (9CI)	PTK2B
Iristectorigenin (9CI)	RUVBL2
Iristectorigenin (9CI)	SF3B3
Iristectorigenin (9CI)	SHBG
Iristectorigenin (9CI)	SOAT1
Iristectorigenin (9CI)	SOAT2
Iristectorigenin (9CI)	STK17B
Iristectorigenin (9CI)	TOP2A
Iristectorigenin (9CI)	UBA1
Iristectorigenin (9CI)	UGT3A1
Palmatine	NOS2
Palmatine	PTGS1
Palmatine	KCNH2
Palmatine	ESR1
Palmatine	AR
Palmatine	SCN5A
Palmatine	PTGS2
Palmatine	NOS3
Palmatine	RXRA
Palmatine	ADRB2
Palmatine	ESR2
Palmatine	HSP90AA1
Palmatine	PRSS1
Palmatine	PIM1
Palmatine	NCOA2
Palmatine	CALM3
Palmatine	PRKACA
Palmatine	CDK2
Palmatine	F7
Palmatine	BIRC5
Palmatine	DRD1
Palmatine	DRD2
Palmatine	CSN1S1
Dehydrocorydaline	NOS2
Dehydrocorydaline	PTGS1
Dehydrocorydaline	KCNH2
Dehydrocorydaline	ESR1
Dehydrocorydaline	AR
Dehydrocorydaline	SCN5A
Dehydrocorydaline	PTGS2
Dehydrocorydaline	RXRA
Dehydrocorydaline	TOP2B
Dehydrocorydaline	MAPK14
Dehydrocorydaline	CHEK1
Dehydrocorydaline	RXRB
Dehydrocorydaline	PRSS1
Dehydrocorydaline	PIM1
Dehydrocorydaline	NCOA2
Dehydrocorydaline	PDE10A
Dehydrocorydaline	CALM3
Dehydrocorydaline	DRD1
Dehydrocorydaline	DRD2
Berberine	NOS2
Berberine	PTGS1
Berberine	KCNH2
Berberine	ESR1
Berberine	AR
Berberine	SCN5A
Berberine	F7
Berberine	PTGS2
Berberine	NOS3
Berberine	RXRA
Berberine	ADRB2
Berberine	HSP90AA1
Berberine	PRKACA
Berberine	PRSS1
Berberine	NCOA2
Berberine	PDE10A
Berberine	CALM3
Berberine	BIRC5
Berberine	SIGMAR1
Berberine	PTGIR
Berberine	PTGER3
Berberine	PTGER2
Berberine	PTGER4
Berberine	LTB4R
Berberine	SLC5A2
Berberine	PTGFR
Berberine	CNR2
3alpha-Hydroxy-olean-12-en-24-oic-acid	CHRM3
3alpha-Hydroxy-olean-12-en-24-oic-acid	CHRM1
3alpha-Hydroxy-olean-12-en-24-oic-acid	ADRA1B
3alpha-Hydroxy-olean-12-en-24-oic-acid	GABRA1
3alpha-Hydroxy-olean-12-en-24-oic-acid	GABRA6
3alpha-Hydroxy-olean-12-en-24-oic-acid	PTGS2
3alpha-Hydroxy-olean-12-en-24-oic-acid	NCOA2
alisol C monoacetate	NR3C1
alisol C monoacetate	ANXA1
alisol C monoacetate	HDAC2
alisol C monoacetate	HMGCR
alisol C monoacetate	HSD11B1
alisol C monoacetate	HSD11B2
alisol C monoacetate	HSD3B1
alisol C monoacetate	IGHG2
alisol C monoacetate	ITGAL
alisol C monoacetate	ITGB2
alisol C monoacetate	NR3C1
alisol C monoacetate	SMO
SeMilicoisoflavone B	NOS2
SeMilicoisoflavone B	SERPIND1
SeMilicoisoflavone B	ESR1
SeMilicoisoflavone B	AR
SeMilicoisoflavone B	SCN5A
SeMilicoisoflavone B	PPARG
SeMilicoisoflavone B	F7
SeMilicoisoflavone B	PTGS2
SeMilicoisoflavone B	ACHE
SeMilicoisoflavone B	TOP2B
SeMilicoisoflavone B	GSK3B
SeMilicoisoflavone B	HSP90AA1
SeMilicoisoflavone B	CDK2
SeMilicoisoflavone B	CHEK1
SeMilicoisoflavone B	PRSS1
SeMilicoisoflavone B	CALM3
SeMilicoisoflavone B	GABRA1
SeMilicoisoflavone B	GABRA2
SeMilicoisoflavone B	GABRA3
SeMilicoisoflavone B	GABRA4
SeMilicoisoflavone B	GABRA5
SeMilicoisoflavone B	GABRA6
SeMilicoisoflavone B	GABRG1
SeMilicoisoflavone B	GABRG2
SeMilicoisoflavone B	GABRG3
Glycitein	PTGS1
Glycitein	ESR1
Glycitein	AR
Glycitein	PPARG
Glycitein	PTGS2
Glycitein	RXRA
Glycitein	PDE3A
Glycitein	ESR2
Glycitein	MAPK14
Glycitein	GSK3B
Glycitein	HSP90AA1
Glycitein	CDK2
Glycitein	CHEK1
Glycitein	PRSS1
Glycitein	PIM1
Glycitein	CCNA2
Glycitein	CALM3
Glycitein	PRKACA
Glycitein	NCOA1
Glycitein	NOS2
Glycitein	APP
Glycitein	MMP13
Glycitein	MMP8
Glycitein	ACTB
Glycitein	AHR
Glycitein	AKT1
Glycitein	ATP5A1
Glycitein	ATP5B
Glycitein	ATP5C1
Glycitein	CBR1
Glycitein	CDK6
Glycitein	CEBPB
Glycitein	COMT
Glycitein	CSNK2A1
Glycitein	CSNK2B
Glycitein	CYP1B1
Glycitein	EIF3F
Glycitein	ESR1
Glycitein	ESR2
Glycitein	ESRRA
Glycitein	ESRRB
Glycitein	GABRA1
Glycitein	GABRA2
Glycitein	GABRA3
Glycitein	GABRA4
Glycitein	GABRA5
Glycitein	GABRA6
Glycitein	GABRG1
Glycitein	GABRG2
Glycitein	GABRG3
Glycitein	GPER1
Glycitein	HCK
Glycitein	HIBCH
Glycitein	HSP90AA1
Glycitein	HSPA2
Glycitein	IGHG1
Glycitein	JAK1
Glycitein	MTTP
Glycitein	NCOA1
Glycitein	NCOA2
Glycitein	NQO2
Glycitein	NR1I2
Glycitein	PIK3CG
Glycitein	PIM1
Glycitein	PTK2B
Glycitein	RUVBL2
Glycitein	SF3B3
Glycitein	SHBG
Glycitein	SOAT1
Glycitein	SOAT2
Glycitein	STK17B
Glycitein	TOP2A
Glycitein	UBA1
Glycitein	UGT3A1
Glycitein	HSD11B1
Glycitein	CDC25A
Paeoniflorin	TNF
Paeoniflorin	IL6
Paeoniflorin	CD14
Paeoniflorin	LBP
Paeoniflorin	ATP1A1
Paeoniflorin	ATP1A2
Paeoniflorin	ATP1A3
Paeoniflorin	DDOST
Paeoniflorin	WBP1
Paeoniflorin	MPDU1
Paeoniflorin	ALG3
Paeoniflorin	CANX
Paeoniflorin	AKR1B10
Paeoniflorin	ARL1
kaempferol	NOS2
kaempferol	PTGS1
kaempferol	AR
kaempferol	HSP90AA1
kaempferol	PRSS1
kaempferol	PGR
kaempferol	SERPIND1
kaempferol	CHRM1
kaempferol	NOS3
kaempferol	ACHE
kaempferol	SLC6A2
kaempferol	CHRM2
kaempferol	ADRA1B
kaempferol	GABRA1
kaempferol	CALM3
kaempferol	RELA
kaempferol	IKBKB
kaempferol	AKT1
kaempferol	BCL2
kaempferol	BAX
kaempferol	TNF
kaempferol	FOSL1
kaempferol	AHSA1
kaempferol	CASP3
kaempferol	MAPK8
kaempferol	XDH
kaempferol	MMP1
kaempferol	STAT1
kaempferol	CDK1
kaempferol	PPARG
kaempferol	HMOX1
kaempferol	CYP3A4
kaempferol	CYP1A2
kaempferol	CYP1A1
kaempferol	ICAM1
kaempferol	SELE
kaempferol	VCAM1
kaempferol	CYP1B1
kaempferol	ALOX5
kaempferol	HAS2
kaempferol	GSTP1
kaempferol	AHR
kaempferol	GSTM1
kaempferol	GSTM2
kaempferol	AKR1C3
kaempferol	SLPI
kaempferol	DPP4
kaempferol	NCOA2
kaempferol	TOP2B
kaempferol	F7
kaempferol	NR1I2
kaempferol	PSMD3
kaempferol	SLC2A4
kaempferol	NR1I3
kaempferol	INSR
kaempferol	DIO1
kaempferol	ACTB
kaempferol	AHR
kaempferol	AKR1C1
kaempferol	AKT1
kaempferol	ATP5A1
kaempferol	ATP5B
kaempferol	ATP5C1
kaempferol	CA1
kaempferol	CA12
kaempferol	CA14
kaempferol	CA2
kaempferol	CA3
kaempferol	CA4
kaempferol	CA5A
kaempferol	CA5B
kaempferol	CA6
kaempferol	CA7
kaempferol	CA9
kaempferol	CBR1
kaempferol	CDK6
kaempferol	CEBPB
kaempferol	COMT
kaempferol	CSNK2A1
kaempferol	CSNK2B
kaempferol	CYP19A1
kaempferol	CYP1B1
kaempferol	DHFRL1
kaempferol	DNMT1
kaempferol	EIF3F
kaempferol	ESR1
kaempferol	ESR2
kaempferol	ESRRA
kaempferol	ESRRB
kaempferol	GABRA1
kaempferol	GABRA2
kaempferol	GABRA3
kaempferol	GABRA4
kaempferol	GABRA5
kaempferol	GABRA6
kaempferol	GABRG1
kaempferol	GABRG2
kaempferol	GABRG3
kaempferol	GPER1
kaempferol	HCK
kaempferol	HIBCH
kaempferol	HSP90AA1
kaempferol	HSPA2
kaempferol	IGHG1
kaempferol	JAK1
kaempferol	KANSL3
kaempferol	MTTP
kaempferol	NCOA1
kaempferol	NCOA2
kaempferol	NQO2
kaempferol	NR1I2
kaempferol	PIK3CG
kaempferol	PIM1
kaempferol	PRKACA
kaempferol	PRKCA
kaempferol	PRKCB
kaempferol	PTK2B
kaempferol	RUVBL2
kaempferol	SF3B3
kaempferol	SHBG
kaempferol	SOAT1
kaempferol	SOAT2
kaempferol	SQLE
kaempferol	STK17B
kaempferol	SYK
kaempferol	TOP2A
kaempferol	UBA1
kaempferol	UGT3A1
kaempferol	NOX4
kaempferol	ADORA1
kaempferol	CYP2D6
kaempferol	ABCG2
kaempferol	MCL1
kaempferol	CYP19A1
kaempferol	AKR1B1
kaempferol	ESR1
kaempferol	ESR2
kaempferol	ADORA2A
kaempferol	HSD17B2
kaempferol	ABCC1
kaempferol	OAS1
kaempferol	KCNQ1
(+)-catechin	PTGS1
(+)-catechin	ESR1
(+)-catechin	PTGS2
(+)-catechin	HSP90AA1
(+)-catechin	LACTBL1
(+)-catechin	NCOA2
(+)-catechin	CALM3
(+)-catechin	RXRA
(+)-catechin	CAT
(+)-catechin	HAS2
(+)-catechin	ACTB
(+)-catechin	AHR
(+)-catechin	AKT1
(+)-catechin	ATP5A1
(+)-catechin	ATP5B
(+)-catechin	ATP5C1
(+)-catechin	CBR1
(+)-catechin	CDK6
(+)-catechin	CEBPB
(+)-catechin	COMT
(+)-catechin	CSNK2A1
(+)-catechin	CSNK2B
(+)-catechin	CYP1B1
(+)-catechin	DHFRL1
(+)-catechin	DNMT1
(+)-catechin	EIF3F
(+)-catechin	ESR1
(+)-catechin	ESR2
(+)-catechin	ESRRA
(+)-catechin	ESRRB
(+)-catechin	GPER1
(+)-catechin	HCK
(+)-catechin	HIBCH
(+)-catechin	HSP90AA1
(+)-catechin	HSPA2
(+)-catechin	JAK1
(+)-catechin	NCOA1
(+)-catechin	NCOA2
(+)-catechin	NQO2
(+)-catechin	NR1I2
(+)-catechin	PIK3CG
(+)-catechin	PIM1
(+)-catechin	PTK2B
(+)-catechin	RUVBL2
(+)-catechin	SF3B3
(+)-catechin	SHBG
(+)-catechin	STK17B
(+)-catechin	TOP2A
(+)-catechin	UBA1
(+)-catechin	UGT3A1
isorhamnetin	NOS2
isorhamnetin	PTGS1
isorhamnetin	ESR1
isorhamnetin	AR
isorhamnetin	PPARG
isorhamnetin	PTGS2
isorhamnetin	ESR2
isorhamnetin	DPP4
isorhamnetin	MAPK14
isorhamnetin	GSK3B
isorhamnetin	HSP90AA1
isorhamnetin	CDK2
isorhamnetin	PRSS1
isorhamnetin	CCNA2
isorhamnetin	NCOA2
isorhamnetin	CALM3
isorhamnetin	PYGM
isorhamnetin	PPARD
isorhamnetin	CHEK1
isorhamnetin	AKR1B1
isorhamnetin	NCOA1
isorhamnetin	F7
isorhamnetin	SERPIND1
isorhamnetin	NOS3
isorhamnetin	ACHE
isorhamnetin	GABRA1
isorhamnetin	MAOB
isorhamnetin	GRIA2
isorhamnetin	RELA
isorhamnetin	XDH
isorhamnetin	NCF1
isorhamnetin	OLR1
isorhamnetin	ACTB
isorhamnetin	AHR
isorhamnetin	AKT1
isorhamnetin	ATP5A1
isorhamnetin	ATP5B
isorhamnetin	ATP5C1
isorhamnetin	CBR1
isorhamnetin	CDK6
isorhamnetin	CEBPB
isorhamnetin	COMT
isorhamnetin	CSNK2A1
isorhamnetin	CSNK2B
isorhamnetin	CYP1B1
isorhamnetin	DHFRL1
isorhamnetin	DNMT1
isorhamnetin	EIF3F
isorhamnetin	ESR1
isorhamnetin	ESR2
isorhamnetin	ESRRA
isorhamnetin	ESRRB
isorhamnetin	GABRA1
isorhamnetin	GABRA2
isorhamnetin	GABRA3
isorhamnetin	GABRA4
isorhamnetin	GABRA5
isorhamnetin	GABRA6
isorhamnetin	GABRG1
isorhamnetin	GABRG2
isorhamnetin	GABRG3
isorhamnetin	GPER1
isorhamnetin	HCK
isorhamnetin	HIBCH
isorhamnetin	HSP90AA1
isorhamnetin	HSPA2
isorhamnetin	IGHG1
isorhamnetin	JAK1
isorhamnetin	MTTP
isorhamnetin	NCOA1
isorhamnetin	NCOA2
isorhamnetin	NQO2
isorhamnetin	NR1I2
isorhamnetin	PIK3CG
isorhamnetin	PIM1
isorhamnetin	PTK2B
isorhamnetin	RUVBL2
isorhamnetin	SF3B3
isorhamnetin	SHBG
isorhamnetin	SOAT1
isorhamnetin	SOAT2
isorhamnetin	STK17B
isorhamnetin	TOP2A
isorhamnetin	UBA1
isorhamnetin	UGT3A1
isorhamnetin	EN2
petunidin	NOS2
petunidin	PTGS1
petunidin	PTGS2
petunidin	ESR2
petunidin	MAPK14
petunidin	GSK3B
petunidin	HSP90AA1
petunidin	NCOA2
petunidin	HDAC7
petunidin	HDAC9
paeoniflorgenone	GABRG3
Cubebin	PTGS1
Cubebin	F7
Cubebin	PTGS2
Cubebin	ADRB2
Cubebin	HSP90AA1
Cubebin	ENPP1
Cubebin	TPM1
Cubebin	ENPP3
Cubebin	MYH7
Cubebin	TNNI1
Cubebin	MYH2
Cubebin	MYH13
Cubebin	MYBPC2
Cubebin	TNC
Cubebin	TNNC1
Cubebin	ENPP2
Cubebin	MYL2
Cubebin	MYH4
Cubebin	MYH1
Cubebin	MYLK
Cubebin	MYL3
Cubebin	MYH3
Cubebin	TNNI3
Cubebin	LRRC10
Cubebin	CEL
Cubebin	FAP
Cubebin	LIPA
Cubebin	MYL12B
Cubebin	TNNC2
Cubebin	TNNI2
Cubebin	CALM1
Cubebin	CALM2
Cubebin	CALM3
Cubebin	MYBPC1
Cubebin	MYL4
Cubebin	MLC1
ergosta-7,22E-dien-3beta-ol	PR
ergosta-7,22E-dien-3beta-ol	OPRM1
ergosta-7,22E-dien-3beta-ol	OPRD1
Cerevisterol	MCR
Cerevisterol	NPY5R
Cerevisterol	MEST
trametenolic acid	FABP6
trametenolic acid	ADH1C
trametenolic acid	AKR1C1
trametenolic acid	AKR1C2
trametenolic acid	ANXA1
trametenolic acid	AR
trametenolic acid	CES1
trametenolic acid	CLEC4E
trametenolic acid	COX4I1
trametenolic acid	COX5A
trametenolic acid	COX5B
trametenolic acid	COX6A2
trametenolic acid	COX6B1
trametenolic acid	COX6C
trametenolic acid	COX7A1
trametenolic acid	COX7B
trametenolic acid	COX7C
trametenolic acid	COX8A
trametenolic acid	CYP27B1
trametenolic acid	EFTUD1
trametenolic acid	ESR1
trametenolic acid	ESR2
trametenolic acid	ESRRG
trametenolic acid	FABP6
trametenolic acid	FECH
trametenolic acid	GABRA1
trametenolic acid	GABRA2
trametenolic acid	GABRA3
trametenolic acid	GABRA4
trametenolic acid	GABRA5
trametenolic acid	GABRA6
trametenolic acid	GABRB1
trametenolic acid	GABRB2
trametenolic acid	GABRB3
trametenolic acid	GABRD
trametenolic acid	GABRE
trametenolic acid	GABRG1
trametenolic acid	GABRG2
trametenolic acid	GABRG3
trametenolic acid	GABRP
trametenolic acid	GABRQ
trametenolic acid	GPBAR1
trametenolic acid	GRIN1
trametenolic acid	GRIN2A
trametenolic acid	GRIN2B
trametenolic acid	GRIN2C
trametenolic acid	GRIN2D
trametenolic acid	GRIN3A
trametenolic acid	GRIN3B
trametenolic acid	GSTP1
trametenolic acid	HOXA10
trametenolic acid	HSD11B1
trametenolic acid	HSD11B2
trametenolic acid	HSD17B1
trametenolic acid	HSD3B1
trametenolic acid	IGHG2
trametenolic acid	LIP3
trametenolic acid	LSS
trametenolic acid	MT-CO1
trametenolic acid	MT-CO2
trametenolic acid	MT-CO3
trametenolic acid	NCOA2
trametenolic acid	NFKB1
trametenolic acid	NFKB2
trametenolic acid	NPPB
trametenolic acid	NR1H4
trametenolic acid	NR1I2
trametenolic acid	NR1I3
trametenolic acid	NR3C1
trametenolic acid	NR3C2
trametenolic acid	PGR
trametenolic acid	PLA2G1B
trametenolic acid	PPARA
trametenolic acid	PRLR
trametenolic acid	RORA
trametenolic acid	RXRA
trametenolic acid	SHBG
trametenolic acid	SIGMAR1
trametenolic acid	SULT2A1
trametenolic acid	SULT2B1
trametenolic acid	VDR
pachymic acid	ADH1C
pachymic acid	AKR1C2
pachymic acid	ALOX5
pachymic acid	ANXA1
pachymic acid	AR
pachymic acid	CES1
pachymic acid	COX4I1
pachymic acid	COX5A
pachymic acid	COX5B
pachymic acid	COX6A2
pachymic acid	COX6B1
pachymic acid	COX6C
pachymic acid	COX7A1
pachymic acid	COX7B
pachymic acid	COX7C
pachymic acid	COX8A
pachymic acid	EFTUD1
pachymic acid	ESR1
pachymic acid	ESRRG
pachymic acid	FABP6
pachymic acid	FECH
pachymic acid	GPBAR1
pachymic acid	GSTP1
pachymic acid	HMGCR
pachymic acid	HOXA10
pachymic acid	HSD11B1
pachymic acid	HSD11B2
pachymic acid	HSD3B1
pachymic acid	IGHG2
pachymic acid	ITGAL
pachymic acid	ITGB2
pachymic acid	MT-CO1
pachymic acid	MT-CO2
pachymic acid	MT-CO3
pachymic acid	NCOA1
pachymic acid	NPPB
pachymic acid	NR1H4
pachymic acid	NR1I2
pachymic acid	NR3C1
pachymic acid	NR3C2
pachymic acid	PGR
pachymic acid	PLA2G1B
pachymic acid	PTGS1
pachymic acid	VDR
pachymic acid	TPBG
pachymic acid	MT1M
