# Supplementary material for: Xiaoyao San alleviates emotional distress - induced TNBC growth through augmenting intratumoral CD8+T cell infiltration mediated by Rela/NF-kB-Cxcl9 axis
Source: Front Immunol. 2026 Feb 5;17:1762492. doi: 10.3389/fimmu.2026.1762492 (PMC12916637; doi:10.3389/fimmu.2026.1762492)
Supplement: Supplementary Table 3 — The official gene symbols of mouse. [file Table3.xlsx]

## Sheet: Sheet1
Table S3. The official gene symbols of mouse
Entry Name	Gene Names	Organism
DRD3	Drd3	Mus musculus (Mouse)
DYNLT1	Dynlt1	Mus musculus (Mouse)
ATXN2	Atxn2	Mus musculus (Mouse)
HRH2	Hrh2	Mus musculus (Mouse)
TP53	Tp53	Mus musculus (Mouse)
CREB1	Creb1	Mus musculus (Mouse)
PLA2G4D	Pla2g4d	Mus musculus (Mouse)
CD163	Cd163	Mus musculus (Mouse)
EPHB2	Ephb2	Mus musculus (Mouse)
TWSG1	Twsg1	Mus musculus (Mouse)
GRM2	Grm2	Mus musculus (Mouse)
GRM3	Grm3	Mus musculus (Mouse)
GRM5	Grm5	Mus musculus (Mouse)
GRM7	Grm7	Mus musculus (Mouse)
GRM8	Grm8	Mus musculus (Mouse)
GRM6	Grm6	Mus musculus (Mouse)
GRIK1	Grik1	Mus musculus (Mouse)
GRM4	Grm4	Mus musculus (Mouse)
GRM1	Grm1	Mus musculus (Mouse)
CCL11	Ccl11	Mus musculus (Mouse)
EPX	Epx	Mus musculus (Mouse)
MAP2K1	Map2k1	Mus musculus (Mouse)
AMFR	Amfr	Mus musculus (Mouse)
FFAR1	Ffar1	Mus musculus (Mouse)
PHLPP2	Phlpp2	Mus musculus (Mouse)
PRPS1	Prps1	Mus musculus (Mouse)
PRPS2	Prps2	Mus musculus (Mouse)
PRPSAP1	Prpsap1	Mus musculus (Mouse)
PRPSAP2	Prpsap2	Mus musculus (Mouse)
DICER1	Dicer1	Mus musculus (Mouse)
SYVN1	Syvn1	Mus musculus (Mouse)
RNFT1	Rnft1	Mus musculus (Mouse)
RNF139	Rnf139	Mus musculus (Mouse)
APCS	Apcs	Mus musculus (Mouse)
SAMSN1	Samsn1	Mus musculus (Mouse)
HUNK	Hunk	Mus musculus (Mouse)
CUTC	Cutc	Mus musculus (Mouse)
MFSD10	Mfsd10	Mus musculus (Mouse)
CDK7	Cdk7	Mus musculus (Mouse)
KDR	Kdr	Mus musculus (Mouse)
KCNMA1	Kcnma1	Mus musculus (Mouse)
PLA2G2E	Pla2g2e	Mus musculus (Mouse)
FASN	Fasn	Mus musculus (Mouse)
LDLR	Ldlr	Mus musculus (Mouse)
BAD	Bad	Mus musculus (Mouse)
SOD1	Sod1	Mus musculus (Mouse)
APOB	Apob	Mus musculus (Mouse)
PLB1	Plb1	Mus musculus (Mouse)
SREBF1	Srebf1	Mus musculus (Mouse)
GSR	Gsr	Mus musculus (Mouse)
ADIPOQ	Adipoq	Mus musculus (Mouse)
GOT1L1	Got1l1	Mus musculus (Mouse)
ABAT	Abat	Mus musculus (Mouse)
ZNF32	Znf32	Mus musculus (Mouse)
ADRA2B	Adra2b	Mus musculus (Mouse)
ADRA2C	Adra2c	Mus musculus (Mouse)
NPY2R	Npy2r	Mus musculus (Mouse)
ADRA2A	Adra2a	Mus musculus (Mouse)
NPY1R	Npy1r	Mus musculus (Mouse)
NPY5R	Npy5r	Mus musculus (Mouse)
CYP2F1
HGD	Hgd	Mus musculus (Mouse)
KMO	Kmo	Mus musculus (Mouse)
SCGB1A1	Scgb1a1	Mus musculus (Mouse)
CA13	Ca13	Mus musculus (Mouse)
TMEM131	Tmem131	Mus musculus (Mouse)
CYP2E1	Cyp2e1	Mus musculus (Mouse)
CYP2A6
CPA6	Cpa6	Mus musculus (Mouse)
DHDH	Dhdh	Mus musculus (Mouse)
ALB	Alb	Mus musculus (Mouse)
FOXJ1	Foxj1	Mus musculus (Mouse)
EPHX1	Ephx1	Mus musculus (Mouse)
SOLE
CA10	Ca10	Mus musculus (Mouse)
SP5	Sp5	Mus musculus (Mouse)
SFTPC	Sftpc	Mus musculus (Mouse)
COQ6	Coq6	Mus musculus (Mouse)
CAD	Cad	Mus musculus (Mouse)
CPS1	Cps1	Mus musculus (Mouse)
STX8	Stx8	Mus musculus (Mouse)
NNT	Nnt	Mus musculus (Mouse)
UROD	Urod	Mus musculus (Mouse)
SCGB3A2	Scgb3a2	Mus musculus (Mouse)
G6PD	G6pd	Mus musculus (Mouse)
CYP2A13
HMGCL	Hmgcl	Mus musculus (Mouse)
MCEE	Mcee	Mus musculus (Mouse)
TCF7	Tcf7	Mus musculus (Mouse)
TIMP1	Timp1	Mus musculus (Mouse)
CXCL8
CYP2C19
CYP2C8
CYP2C9
EPO	Epo	Mus musculus (Mouse)
FUS	Fus	Mus musculus (Mouse)
LGALS1	Lgals1	Mus musculus (Mouse)
NDC80	Ndc80	Mus musculus (Mouse)
RAF1	Raf1	Mus musculus (Mouse)
STAT3	Stat3	Mus musculus (Mouse)
EIF6	Eif6	Mus musculus (Mouse)
RB1	Rb1	Mus musculus (Mouse)
FOSL2	Fosl2	Mus musculus (Mouse)
PDE5A	Pde5a	Mus musculus (Mouse)
PPARGC1A	Ppargc1a	Mus musculus (Mouse)
BMP2	Bmp2	Mus musculus (Mouse)
SLC5A1	Slc5a1	Mus musculus (Mouse)
TFF1	Tff1	Mus musculus (Mouse)
ABO	Abo	Mus musculus (Mouse)
ALDH2	Aldh2	Mus musculus (Mouse)
AURKB	Aurkb	Mus musculus (Mouse)
TYR	Tyr	Mus musculus (Mouse)
UGT1A1	Ugt1a1	Mus musculus (Mouse)
UGT1A4
UGT1A6	Ugt1a6	Mus musculus (Mouse)
HSD17B6	Hsd17b6	Mus musculus (Mouse)
SUPV3L1	Supv3l1	Mus musculus (Mouse)
NR1H2	Nr1h2	Mus musculus (Mouse)
CARS	Cars	Mus musculus (Mouse)
NROB1
CYP2B6
ACO1	Aco1	Mus musculus (Mouse)
IREB2	Ireb2	Mus musculus (Mouse)
DAB2	Dab2	Mus musculus (Mouse)
CYP3A5
POMC	Pomc	Mus musculus (Mouse)
ST2	Il1rl1	Mus musculus (Mouse)
PGD	Pgd	Mus musculus (Mouse)
PHGDH	Phgdh	Mus musculus (Mouse)
SLC38A5	Slc38a5	Mus musculus (Mouse)
MGAT1	Mgat1	Mus musculus (Mouse)
PKIA	Pkia	Mus musculus (Mouse)
SIRT1	Sirt1	Mus musculus (Mouse)
ATP5F1B	Atp5f1b	Mus musculus (Mouse)
MT-ND6	Mtnd6	Mus musculus (Mouse)
HSD3B2	Hsd3b2	Mus musculus (Mouse)
ALAD	Alad	Mus musculus (Mouse)
TOP1	Top1	Mus musculus (Mouse)
AHRR	Ahrr	Mus musculus (Mouse)
TNFRSF10B	Tnfrsf10b	Mus musculus (Mouse)
HGF	Hgf	Mus musculus (Mouse)
CASP8	Casp8	Mus musculus (Mouse)
CCND1	Ccnd1	Mus musculus (Mouse)
ERBB2	Erbb2	Mus musculus (Mouse)
CDK4	Cdk4	Mus musculus (Mouse)
TLR4	Tlr4	Mus musculus (Mouse)
MMP9	Mmp9	Mus musculus (Mouse)
INS	Ins2	Mus musculus (Mouse)
TLR5	Tlr5	Mus musculus (Mouse)
CDH1	Cdh1	Mus musculus (Mouse)
CDKN1A	Cdkn1a	Mus musculus (Mouse)
ADAMTS3	Adamts3	Mus musculus (Mouse)
ADAMTS4	Adamts4	Mus musculus (Mouse)
HEBP1	Hebp1	Mus musculus (Mouse)
IGF1	Igf1	Mus musculus (Mouse)
IL1B	Il1b	Mus musculus (Mouse)
MAP3K8	Map3k8	Mus musculus (Mouse)
MET	Met	Mus musculus (Mouse)
NFE2L2	Nfe2l2	Mus musculus (Mouse)
PDZD4	Pdzd4	Mus musculus (Mouse)
EGFR	Egfr	Mus musculus (Mouse)
JUN	Jun	Mus musculus (Mouse)
CASP9	Casp9	Mus musculus (Mouse)
BIRC2	Birc2	Mus musculus (Mouse)
BIRC3	Birc3	Mus musculus (Mouse)
PIK3CB	Pik3cb	Mus musculus (Mouse)
TBK1	Tbk1	Mus musculus (Mouse)
FOS	Fos	Mus musculus (Mouse)
FOSB	Fosb	Mus musculus (Mouse)
MAPK1	Mapk1	Mus musculus (Mouse)
MAPK10	Mapk10	Mus musculus (Mouse)
MAPK3	Mapk3	Mus musculus (Mouse)
PTK2	Ptk2	Mus musculus (Mouse)
BCAM	Bcam	Mus musculus (Mouse)
CNTN6	Cntn6	Mus musculus (Mouse)
MCAM	Mcam	Mus musculus (Mouse)
MMP2	Mmp2	Mus musculus (Mouse)
KARS	Kars1	Mus musculus (Mouse)
LAMA5	Lama5	Mus musculus (Mouse)
HSD17B8	Hsd17b8	Mus musculus (Mouse)
GLO1	Glo1	Mus musculus (Mouse)
CD38	Cd38	Mus musculus (Mouse)
ATN1	Atn1	Mus musculus (Mouse)
FUT2	Fut2	Mus musculus (Mouse)
TOP1MT	Top1mt	Mus musculus (Mouse)
TNFRSF1A	Tnfrsf1a	Mus musculus (Mouse)
MAOA	Maoa	Mus musculus (Mouse)
HTT	Htt	Mus musculus (Mouse)
UGCG	Ugcg	Mus musculus (Mouse)
ALOX12	Alox12	Mus musculus (Mouse)
HAS1	Has1	Mus musculus (Mouse)
HAS3	Has3	Mus musculus (Mouse)
PIK3CD	Pik3cd	Mus musculus (Mouse)
LACTB	Lactb	Mus musculus (Mouse)
KEL	Kel	Mus musculus (Mouse)
VIM	Vim	Mus musculus (Mouse)
MMP3	Mmp3	Mus musculus (Mouse)
SLC9B2	Slc9b2	Mus musculus (Mouse)
DECR2	Decr2	Mus musculus (Mouse)
DHRS4L2
DECR1	Decr1	Mus musculus (Mouse)
DHRS1	Dhrs1	Mus musculus (Mouse)
DHRS2	Dhrs2	Mus musculus (Mouse)
DHRS4	Dhrs4	Mus musculus (Mouse)
HSD17B14	Hsd17b14	Mus musculus (Mouse)
PECR	Pecr	Mus musculus (Mouse)
TRDMT1	Trdmt1	Mus musculus (Mouse)
AMY1A	Amy1	Mus musculus (Mouse)
AMY1C
AMY1B
AKR1A1	Akr1a1	Mus musculus (Mouse)
ABCB1	Abcb1	Mus musculus (Mouse)
MEN1	Men1	Mus musculus (Mouse)
SCG2	Scg2	Mus musculus (Mouse)
XIAP	Xiap	Mus musculus (Mouse)
ASMT	Asmt	Mus musculus (Mouse)
NTMT1	Ntmt1	Mus musculus (Mouse)
ASMTL
TGM1	Tgm1	Mus musculus (Mouse)
CD248	Cd248	Mus musculus (Mouse)
BCL2L1	Bcl2l1	Mus musculus (Mouse)
TP53I3
TP63	Tp63	Mus musculus (Mouse)
TP73	Tp73	Mus musculus (Mouse)
VAV3	Vav3	Mus musculus (Mouse)
VEGFA	Vegfa	Mus musculus (Mouse)
WISP2	Ccn5	Mus musculus (Mouse)
CCNB1	Ccnb1	Mus musculus (Mouse)
CD74	Cd74	Mus musculus (Mouse)
CDKN1B	Cdkn1b	Mus musculus (Mouse)
CDKN2C	Cdkn2c	Mus musculus (Mouse)
CLGN	Clgn	Mus musculus (Mouse)
CSF2	Csf2	Mus musculus (Mouse)
EGR1	Egr1	Mus musculus (Mouse)
FBP1	Fbp1	Mus musculus (Mouse)
GADD45B	Gadd45b	Mus musculus (Mouse)
IL4	Il4	Mus musculus (Mouse)
NR1D1	Nr1d1	Mus musculus (Mouse)
PLK1	Plk1	Mus musculus (Mouse)
PSCA	Psca	Mus musculus (Mouse)
PTPN1	Ptpn1	Mus musculus (Mouse)
CHRM5	Chrm5	Mus musculus (Mouse)
CHRM4	Chrm4	Mus musculus (Mouse)
HTR2A	Htr2a	Mus musculus (Mouse)
ADRA1D	Adra1d	Mus musculus (Mouse)
SLC6A3	Slc6a3	Mus musculus (Mouse)
SLC6A4	Slc6a4	Mus musculus (Mouse)
OPRM1	Oprm1	Mus musculus (Mouse)
MAP3K10	Map3k10	Mus musculus (Mouse)
CHRNA7	Chrna7	Mus musculus (Mouse)
CD28	Cd28	Mus musculus (Mouse)
CTLA4	Ctla4	Mus musculus (Mouse)
ICOS	Icos	Mus musculus (Mouse)
CCL21	Ccl21a	Mus musculus (Mouse)
NOD2	Nod2	Mus musculus (Mouse)
MADCAM1	Madcam1	Mus musculus (Mouse)
SYNGAP1	Syngap1	Mus musculus (Mouse)
BEX2	Bex2	Mus musculus (Mouse)
TARDBP	Tardbp	Mus musculus (Mouse)
ATP5A1	Atp5a1	Mus musculus (Mouse)
ATP5B	Atp5b	Mus musculus (Mouse)
ATP5C1	Atp5c1	Mus musculus (Mouse)
CBR1	Cbr1	Mus musculus (Mouse)
CDK6	Cdk6	Mus musculus (Mouse)
CEBPB	Cebpb	Mus musculus (Mouse)
CSNK2A1	Csnk2a1	Mus musculus (Mouse)
CSNK2B	Csnk2b	Mus musculus (Mouse)
DHFRL1
DNMT1	Dnmt1	Mus musculus (Mouse)
EIF3F	Eif3f	Mus musculus (Mouse)
ESRRA	Esrra	Mus musculus (Mouse)
ESRRB	Esrrb	Mus musculus (Mouse)
GABRA2	Gabra2	Mus musculus (Mouse)
GABRA3	Gabra3	Mus musculus (Mouse)
GABRA4	Gabra4	Mus musculus (Mouse)
GABRA5	Gabra5	Mus musculus (Mouse)
GABRG1	Gabrg1	Mus musculus (Mouse)
GABRG2	Gabrg2	Mus musculus (Mouse)
GPER1	Gper1	Mus musculus (Mouse)
HCK	Hck	Mus musculus (Mouse)
HIBCH	Hibch	Mus musculus (Mouse)
HSPA2	Hspa2	Mus musculus (Mouse)
JAK1	Jak1	Mus musculus (Mouse)
MTTP	Mttp	Mus musculus (Mouse)
NQO2	Nqo2	Mus musculus (Mouse)
PIK3CG	Pik3cg	Mus musculus (Mouse)
PTK2B	Ptk2b	Mus musculus (Mouse)
RUVBL2	Ruvbl2	Mus musculus (Mouse)
SF3B3	Sf3b3	Mus musculus (Mouse)
SHBG	Shbg	Mus musculus (Mouse)
SOAT1	Soat1	Mus musculus (Mouse)
SOAT2	Soat2	Mus musculus (Mouse)
STK17B	Stk17b	Mus musculus (Mouse)
TOP2A	Top2a	Mus musculus (Mouse)
UBA1	Uba1	Mus musculus (Mouse)
UGT3A1	Ugt3a1	Mus musculus (Mouse)
DRD2	Drd2	Mus musculus (Mouse)
CSN1S1	Csn1s1	Mus musculus (Mouse)
RXRB	Rxrb	Mus musculus (Mouse)
DRD1	Drd1	Mus musculus (Mouse)
KCNH2	Kcnh2	Mus musculus (Mouse)
PDE10A	Pde10a	Mus musculus (Mouse)
BIRC5	Birc5	Mus musculus (Mouse)
PTGIR	Ptgir	Mus musculus (Mouse)
PTGER3	Ptger3	Mus musculus (Mouse)
PTGER2	Ptger2	Mus musculus (Mouse)
PTGER4	Ptger4	Mus musculus (Mouse)
LTB4R	Ltb4r	Mus musculus (Mouse)
SLC5A2	Slc5a2	Mus musculus (Mouse)
PTGFR	Ptgfr	Mus musculus (Mouse)
CNR2	Cnr2	Mus musculus (Mouse)
CHRM3	Chrm3	Mus musculus (Mouse)
GABRA6	Gabra6	Mus musculus (Mouse)
HDAC2	Hdac2	Mus musculus (Mouse)
HMGCR	Hmgcr	Mus musculus (Mouse)
ITGAL	Itgal	Mus musculus (Mouse)
ITGB2	Itgb2	Mus musculus (Mouse)
SMO	Smo	Mus musculus (Mouse)
SCN5A	Scn5a	Mus musculus (Mouse)
PDE3A	Pde3a	Mus musculus (Mouse)
PIM1	Pim1	Mus musculus (Mouse)
PRKACA	Prkaca	Mus musculus (Mouse)
APP	App	Mus musculus (Mouse)
MMP13	Mmp13	Mus musculus (Mouse)
MMP8	Mmp8	Mus musculus (Mouse)
CDC25A	Cdc25a	Mus musculus (Mouse)
IL6	Il6	Mus musculus (Mouse)
CD14	Cd14	Mus musculus (Mouse)
LBP	Lbp	Mus musculus (Mouse)
ATP1A1	Atp1a1	Mus musculus (Mouse)
ATP1A2	Atp1a2	Mus musculus (Mouse)
ATP1A3	Atp1a3	Mus musculus (Mouse)
DDOST	Ddost	Mus musculus (Mouse)
WBP1	Wbp1	Mus musculus (Mouse)
MPDU1	Mpdu1	Mus musculus (Mouse)
ALG3	Alg3	Mus musculus (Mouse)
CANX	Canx	Mus musculus (Mouse)
AKR1B10	Akr1b10	Mus musculus (Mouse)
ARL1	Arl1	Mus musculus (Mouse)
CHRM1	Chrm1	Mus musculus (Mouse)
SLC6A2	Slc6a2	Mus musculus (Mouse)
CHRM2	Chrm2	Mus musculus (Mouse)
ADRA1B	Adra1b	Mus musculus (Mouse)
IKBKB	Ikbkb	Mus musculus (Mouse)
AKT1	Akt1	Mus musculus (Mouse)
BCL2	Bcl2	Mus musculus (Mouse)
BAX	Bax	Mus musculus (Mouse)
TNF	Tnf	Mus musculus (Mouse)
FOSL1	Fosl1	Mus musculus (Mouse)
AHSA1	Ahsa1	Mus musculus (Mouse)
CASP3	Casp3	Mus musculus (Mouse)
MAPK8	Mapk8	Mus musculus (Mouse)
MMP1	Mmp1b	Mus musculus (Mouse)
STAT1	Stat1	Mus musculus (Mouse)
CDK1	Cdk1	Mus musculus (Mouse)
HMOX1	Hmox1	Mus musculus (Mouse)
CYP3A4
CYP1A2	Cyp1a2	Mus musculus (Mouse)
CYP1A1	Cyp1a1	Mus musculus (Mouse)
ICAM1	Icam1	Mus musculus (Mouse)
SELE	Sele	Mus musculus (Mouse)
VCAM1	Vcam1	Mus musculus (Mouse)
CYP1B1	Cyp1b1	Mus musculus (Mouse)
AHR	Ahr	Mus musculus (Mouse)
GSTM1	Gstm1	Mus musculus (Mouse)
GSTM2	Gstm2	Mus musculus (Mouse)
AKR1C3
SLPI	Slpi	Mus musculus (Mouse)
TOP2B	Top2b	Mus musculus (Mouse)
PSMD3	Psmd3	Mus musculus (Mouse)
SLC2A4	Slc2a4	Mus musculus (Mouse)
NR1I3	Nr1i3	Mus musculus (Mouse)
INSR	Insr	Mus musculus (Mouse)
DIO1	Dio1	Mus musculus (Mouse)
CA1	Ca1	Mus musculus (Mouse)
CA12	Ca12	Mus musculus (Mouse)
CA14	Ca14	Mus musculus (Mouse)
CA2	Ca2	Mus musculus (Mouse)
CA3	Ca3	Mus musculus (Mouse)
CA4	Ca4	Mus musculus (Mouse)
CA5A	Ca5a	Mus musculus (Mouse)
CA5B	Ca5b	Mus musculus (Mouse)
CA6	Ca6	Mus musculus (Mouse)
CA7	Ca7	Mus musculus (Mouse)
CA9	Ca9	Mus musculus (Mouse)
CYP19A1	Cyp19a1	Mus musculus (Mouse)
KANSL3	Kansl3	Mus musculus (Mouse)
PRKCA	Prkca	Mus musculus (Mouse)
PRKCB	Prkcb	Mus musculus (Mouse)
SQLE	Sqle	Mus musculus (Mouse)
SYK	Syk	Mus musculus (Mouse)
NOX4	Nox4	Mus musculus (Mouse)
ADORA1	Adora1	Mus musculus (Mouse)
CYP2D6
ABCG2	Abcg2	Mus musculus (Mouse)
MCL1	Mcl1	Mus musculus (Mouse)
ADORA2A	Adora2a	Mus musculus (Mouse)
HSD17B2	Hsd17b2	Mus musculus (Mouse)
ABCC1	Abcc1	Mus musculus (Mouse)
OAS1	Oas1a	Mus musculus (Mouse)
KCNQ1	Kcnq1	Mus musculus (Mouse)
LACTBL1	Lactbl1	Mus musculus (Mouse)
RXRA	Rxra	Mus musculus (Mouse)
CAT	Cat	Mus musculus (Mouse)
HAS2	Has2	Mus musculus (Mouse)
ACTB	Actb	Mus musculus (Mouse)
COMT	Comt	Mus musculus (Mouse)
ESR1	Esr1	Mus musculus (Mouse)
ESR2	Esr2	Mus musculus (Mouse)
PPARG	Pparg	Mus musculus (Mouse)
DPP4	Dpp4	Mus musculus (Mouse)
CDK2	Cdk2	Mus musculus (Mouse)
PRSS1	Prss1	Mus musculus (Mouse)
CCNA2	Ccna2	Mus musculus (Mouse)
PYGM	Pygm	Mus musculus (Mouse)
PPARD	Ppard	Mus musculus (Mouse)
CHEK1	Chek1	Mus musculus (Mouse)
AKR1B1	Akr1b1	Mus musculus (Mouse)
SERPIND1	Serpind1	Mus musculus (Mouse)
NOS3	Nanos3	Mus musculus (Mouse)
ACHE	Ache	Mus musculus (Mouse)
GABRA1	Gabra1	Mus musculus (Mouse)
MAOB	Maob	Mus musculus (Mouse)
GRIA2	Gria2	Mus musculus (Mouse)
RELA	Rela	Mus musculus (Mouse)
XDH	Xdh	Mus musculus (Mouse)
NCF1	Ncf1	Mus musculus (Mouse)
OLR1	Olr1	Mus musculus (Mouse)
HSP90AA1	Hsp90aa1	Mus musculus (Mouse)
IGHG1	Ighg1	Mus musculus (Mouse)
NCOA1	Ncoa1	Mus musculus (Mouse)
EN2	En2	Mus musculus (Mouse)
NOS2	Nos2	Mus musculus (Mouse)
MAPK14	Mapk14	Mus musculus (Mouse)
GSK3B	Gsk3b	Mus musculus (Mouse)
NCOA2	Ncoa2	Mus musculus (Mouse)
HDAC7	Hdac7	Mus musculus (Mouse)
HDAC9	Hdac9	Mus musculus (Mouse)
GABRG3	Gabrg3	Mus musculus (Mouse)
F7	F7	Mus musculus (Mouse)
PTGS2	Ptgs2	Mus musculus (Mouse)
ADRB2	Adrb2	Mus musculus (Mouse)
ENPP1	Enpp1	Mus musculus (Mouse)
TPM1	Tpm1	Mus musculus (Mouse)
ENPP3	Enpp3	Mus musculus (Mouse)
MYH7	Myh7	Mus musculus (Mouse)
TNNI1	Tnni1	Mus musculus (Mouse)
MYH2	Myh2	Mus musculus (Mouse)
MYH13	Myh13	Mus musculus (Mouse)
MYBPC2	Mybpc2	Mus musculus (Mouse)
TNC	Tnc	Mus musculus (Mouse)
TNNC1	Tnnc1	Mus musculus (Mouse)
ENPP2	Enpp2	Mus musculus (Mouse)
MYL2	Myl2	Mus musculus (Mouse)
MYH4	Myh4	Mus musculus (Mouse)
MYH1	Myh1	Mus musculus (Mouse)
MYLK	Mylk	Mus musculus (Mouse)
MYL3	Myl3	Mus musculus (Mouse)
MYH3	Myh3	Mus musculus (Mouse)
TNNI3	Tnni3	Mus musculus (Mouse)
LRRC10	Lrrc10	Mus musculus (Mouse)
CEL	Cel	Mus musculus (Mouse)
FAP	Fap	Mus musculus (Mouse)
LIPA	Lipa	Mus musculus (Mouse)
MYL12B	Myl12b	Mus musculus (Mouse)
TNNC2	Tnnc2	Mus musculus (Mouse)
TNNI2	Tnni2	Mus musculus (Mouse)
CALM1	Calm1	Mus musculus (Mouse)
CALM2	Calm2	Mus musculus (Mouse)
CALM3	Calm3	Mus musculus (Mouse)
MYBPC1	Mybpc1	Mus musculus (Mouse)
MYL4	Myl4	Mus musculus (Mouse)
MLC1	Mlc1	Mus musculus (Mouse)
PR	Pr	Mus musculus (Mouse)
OPRM1	Oprm1	Mus musculus (Mouse)
OPRD1	Oprd1	Mus musculus (Mouse)
MCR
MEST	Mest	Mus musculus (Mouse)
AKR1C1
AKR1C2
ANXA1	Anxa1	Mus musculus (Mouse)
AR	Ar	Mus musculus (Mouse)
CES1	Ces1	Mus musculus (Mouse)
CLEC4E	Clec4e	Mus musculus (Mouse)
COX4I1	Cox4i1	Mus musculus (Mouse)
COX5A	Cox5a	Mus musculus (Mouse)
COX5B	Cox5b	Mus musculus (Mouse)
COX6A2	Cox6a2	Mus musculus (Mouse)
COX6B1	Cox6b1	Mus musculus (Mouse)
COX6C	Cox6c	Mus musculus (Mouse)
COX7A1	Cox7a1	Mus musculus (Mouse)
COX7B	Cox7b	Mus musculus (Mouse)
COX7C	Cox7c	Mus musculus (Mouse)
COX8A	Cox8a	Mus musculus (Mouse)
CYP27B1	Cyp27b1	Mus musculus (Mouse)
EFTUD1	Efl1	Mus musculus (Mouse)
ESRRG	Esrrg	Mus musculus (Mouse)
FABP6	Fabp6	Mus musculus (Mouse)
FECH	Fech	Mus musculus (Mouse)
GABRB1	Gabrb1	Mus musculus (Mouse)
GABRB2	Gabrb2	Mus musculus (Mouse)
GABRB3	Gabrb3	Mus musculus (Mouse)
GABRD	Gabrd	Mus musculus (Mouse)
GABRE	Gabre	Mus musculus (Mouse)
GABRP	Gabrp	Mus musculus (Mouse)
GABRQ	Gabrq	Mus musculus (Mouse)
GPBAR1	Gpbar1	Mus musculus (Mouse)
GRIN1	Grin1	Mus musculus (Mouse)
GRIN2A	Grin2a	Mus musculus (Mouse)
GRIN2B	Grin2b	Mus musculus (Mouse)
GRIN2C	Grin2c	Mus musculus (Mouse)
GRIN2D	Grin2d	Mus musculus (Mouse)
GRIN3A	Grin3a	Mus musculus (Mouse)
GRIN3B	Grin3b	Mus musculus (Mouse)
GSTP1	Gstp1	Mus musculus (Mouse)
HOXA10	Hoxa10	Mus musculus (Mouse)
HSD11B1	Hsd11b1	Mus musculus (Mouse)
HSD11B2	Hsd11b2	Mus musculus (Mouse)
HSD17B1	Hsd17b1	Mus musculus (Mouse)
HSD3B1	Hsd3b1	Mus musculus (Mouse)
IGHG2	IGHG2	Mus musculus (Mouse)
LIP3
LSS	Lss	Mus musculus (Mouse)
MT-CO1	Mtco1	Mus musculus (Mouse)
MT-CO2	Mtco2	Mus musculus (Mouse)
MT-CO3	mt-Co3	Mus musculus (Mouse)
NFKB1	Nfkb1	Mus musculus (Mouse)
NFKB2	Nfkb2	Mus musculus (Mouse)
NPPB	Nppb	Mus musculus (Mouse)
NR1H4	Nr1h4	Mus musculus (Mouse)
NR1I2	Nr1i2	Mus musculus (Mouse)
NR3C1	Nr3c1	Mus musculus (Mouse)
NR3C2	Nr3c2	Mus musculus (Mouse)
PGR	Pgr	Mus musculus (Mouse)
PLA2G1B	Pla2g1b	Mus musculus (Mouse)
PPARA	Ppara	Mus musculus (Mouse)
PRLR	Prlr	Mus musculus (Mouse)
RORA	Rora	Mus musculus (Mouse)
SIGMAR1	Sigmar1	Mus musculus (Mouse)
SULT2A1	Sult2a1	Mus musculus (Mouse)
SULT2B1	Sult2b1	Mus musculus (Mouse)
VDR	Vdr	Mus musculus (Mouse)
ADH1C
ALOX5	Alox5	Mus musculus (Mouse)
PTGS1	Ptgs1	Mus musculus (Mouse)
TPBG	Tpbg	Mus musculus (Mouse)
MT1M
